# Supplementary material for: Whole-Genome Sequencing for Resistance Prediction and Transmission Analysis of Mycobacterium tuberculosis Complex Strains from Namibia
Source: Microbiol Spectr. 2022 Sep 27;10(5):e01586-22. doi: 10.1128/spectrum.01586-22 (PMC9603870; doi:10.1128/spectrum.01586-22)
Supplement: Supplemental file 1 — Table S1. Download spectrum.01586-22-s0001.xlsx, XLSX file, 0.1 MB [file spectrum.01586-22-s0001.xlsx]

## Sheet: curated Cryptic catalogue
genome	reference_allele	mutated_allele	TYPE	AFFECTS	gene_number	coding_strand	gene	MUTATION_annotation	PRED_PHYL	PRED_drug	EVIDENCE	reference	comment	modified	curator
NA	NA	NA	SNP	CDS	Rv0005	forward	gyrB	D461H		MFX-S,LFX-R	LITERATURE	Malik et al doi: 10.1371/journal.pone.0039754		2020-05-08	MM
NA	NA	NA	SNP	CDS	Rv0005	forward	gyrB	D461N		MFX-S,LFX-R	LITERATURE	Malik et al doi: 10.1371/journal.pone.0039754		2020-05-08	MM
NA	NA	NA	SNP	CDS	Rv0005	forward	gyrB	D461A		MFX-S,LFX-R	LITERATURE	Malik et al doi: 10.1371/journal.pone.0039754	low-level LFX	2020-05-08	MM
NA	NA	NA	SNP	CDS	Rv0005	forward	gyrB	A504V		MFX-R,LFX-R	LITERATURE	Malik et al doi: 10.1371/journal.pone.0039754	low-level MFX and LFX	2020-05-08	MM
NA	NA	NA	SNP	CDS	Rv0005	forward	gyrB	A504T		MFX-S,LFX-R	LITERATURE	Malik et al doi: 10.1371/journal.pone.0039754	low-level LFX	2020-05-08	MM
NA	NA	NA	SNP	CDS	Rv0005	forward	gyrB	R446C		MFX-S,LFX-R	LITERATURE	Malik et al doi: 10.1371/journal.pone.0039754	low-level LFX	2020-05-08	MM
NA	NA	NA	SNP	CDS	Rv0005	forward	gyrB	E501D		MFX-R	LITERATURE	Malik et al doi: 10.1371/journal.pone.0039754		2020-05-08	MM
NA	NA	NA	SNP	CDS	Rv0005	forward	gyrB	E501V		MFX-R,LFX-R	LITERATURE	Malik et al doi: 10.1371/journal.pone.0039754		2020-05-08	MM
NA	NA	NA	SNP	CDS	Rv0005	forward	gyrB	N499D		MFX-R,LFX-R	LITERATURE	Malik et al doi: 10.1371/journal.pone.0039754		2020-05-08	MM
NA	NA	NA	SNP	CDS	Rv0005	forward	gyrB	N499K		MFX-R,LFX-R	LITERATURE	Malik et al doi: 10.1371/journal.pone.0039754	low-level LFX	2020-05-08	MM
NA	NA	NA	SNP	CDS	Rv0005	forward	gyrB	N504V		MFX-R,LFX-R	LITERATURE	Malik et al doi: 10.1371/journal.pone.0039754	low-level MFX and LFX	2020-05-08	MM
NA	NA	NA	SNP	CDS	Rv0005	forward	gyrB	N504T		MFX-S,LFX-R	LITERATURE	Malik et al doi: 10.1371/journal.pone.0039754	low-level LFX	2020-05-08	MM
NA	NA	NA	SNP	CDS	Rv0005	forward	gyrB	T500P		MFX-R,LFX-R	LITERATURE	Malik et al doi: 10.1371/journal.pone.0039754	low-level MFX and LFX	2020-05-08	MM
NA	NA	NA	SNP	CDS	Rv0005	forward	gyrB	T500N		MFX-R,LFX-R	LITERATURE	Malik et al doi: 10.1371/journal.pone.0039754	low-level MFX and LFX	2020-05-08	MM
NA	NA	NA	SNP	CDS	Rv0006	forward	gyrA	A74S		MFX-R,LFX-R	LITERATURE	Malik et al doi: 10.1371/journal.pone.0039754	low-level MFX and LFX	2020-05-08	MM
NA	NA	NA	SNP	CDS	Rv0006	forward	gyrA	A90V		MFX-R,LFX-R	WHO	Malik et al doi: 10.1371/journal.pone.0039754	WHO low-level MFX	2020-05-08	MM
NA	NA	NA	SNP	CDS	Rv0006	forward	gyrA	D89N		MFX-R,LFX-R	WHO	Maruri et al doi: 10.1093/jac/dkr566
NA	NA	NA	SNP	CDS	Rv0006	forward	gyrA	D94A		MFX-R,LFX-R	WHO	Maruri et al doi: 10.1093/jac/dkr566	WHO low-level MFX	2020-05-08	MM
NA	NA	NA	SNP	CDS	Rv0006	forward	gyrA	D94G		MFX-R,LFX-R	WHO	Malik et al doi: 10.1371/journal.pone.0039754
NA	NA	NA	SNP	CDS	Rv0006	forward	gyrA	D94H		MFX-R,LFX-R	WHO	Maruri et al doi: 10.1093/jac/dkr566
NA	NA	NA	SNP	CDS	Rv0006	forward	gyrA	D94N		MFX-R,LFX-R	WHO	Maruri et al doi: 10.1093/jac/dkr566
NA	NA	NA	SNP	CDS	Rv0006	forward	gyrA	D94Y		MFX-R,LFX-R	WHO	Maruri et al doi: 10.1093/jac/dkr566
NA	NA	NA	SNP	CDS	Rv0006	forward	gyrA	G88C		MFX-R,LFX-R	WHO	Maruri et al doi: 10.1093/jac/dkr566
NA	NA	NA	SNP	CDS	Rv0006	forward	gyrA	S91P		MFX-R,LFX-R	WHO	Maruri et al doi: 10.1093/jac/dkr566
NA	NA	NA	SNP	CDS	Rv0667	forward	rpoB	D435A		RIF-R	WHO
NA	NA	NA	SNP	CDS	Rv0667	forward	rpoB	D435E		RIF-R	WALKER
NA	NA	NA	SNP	CDS	Rv0667	forward	rpoB	D435F		RIF-R	WHO
NA	NA	NA	SNP	CDS	Rv0667	forward	rpoB	D435G		RIF-R	WALKER
NA	NA	NA	SNP	CDS	Rv0667	forward	rpoB	D435N		RIF-R	WALKER
NA	NA	NA	SNP	CDS	Rv0667	forward	rpoB	D435V		RIF-R	WHO
NA	NA	NA	SNP	CDS	Rv0667	forward	rpoB	D435Y		RIF-R	WHO
NA	NA	NA	SNP	CDS	Rv0667	forward	rpoB	D545E		RIF-R	WALKER
NA	NA	NA	SNP	CDS	Rv0667	forward	rpoB	G981D		RIF-R	WALKER
NA	NA	NA	SNP	CDS	Rv0667	forward	rpoB	H445C		RIF-R	WHO
NA	NA	NA	SNP	CDS	Rv0667	forward	rpoB	H445D		RIF-R	WHO
NA	NA	NA	SNP	CDS	Rv0667	forward	rpoB	H445F		RIF-R	WALKER
NA	NA	NA	SNP	CDS	Rv0667	forward	rpoB	H445G		RIF-R	WHO
NA	NA	NA	SNP	CDS	Rv0667	forward	rpoB	H445L		RIF-R	WHO
NA	NA	NA	SNP	CDS	Rv0667	forward	rpoB	H445N		RIF-R	WHO		WHO low-level RIF-R
NA	NA	NA	SNP	CDS	Rv0667	forward	rpoB	H445P		RIF-R	WHO
NA	NA	NA	SNP	CDS	Rv0667	forward	rpoB	H445R		RIF-R	WHO
NA	NA	NA	SNP	CDS	Rv0667	forward	rpoB	H445Y		RIF-R	WHO
NA	NA	NA	SNP	CDS	Rv0667	forward	rpoB	I491F		RIF-R	LITERATURE	Siu et al doi: 10.1093/jac/dkq519	likely low-level RIF-R
NA	NA	NA	SNP	CDS	Rv0667	forward	rpoB	L430P		RIF-R	WHO		WHO low-level RIF-R
NA	NA	NA	SNP	CDS	Rv0667	forward	rpoB	L452P		RIF-R	WHO
NA	NA	NA	SNP	CDS	Rv0667	forward	rpoB	M434I		RIF-R	WALKER
NA	NA	NA	SNP	CDS	Rv0667	forward	rpoB	Q432K		RIF-R	WHO
NA	NA	NA	SNP	CDS	Rv0667	forward	rpoB	Q432L		RIF-R	WHO
NA	NA	NA	SNP	CDS	Rv0667	forward	rpoB	Q432P		RIF-R	WHO
NA	NA	NA	SNP	CDS	Rv0667	forward	rpoB	S431T		RIF-R	WALKER
NA	NA	NA	SNP	CDS	Rv0667	forward	rpoB	S441L		RIF-R	WHO
NA	NA	NA	SNP	CDS	Rv0667	forward	rpoB	S441Q		RIF-R	WALKER
NA	NA	NA	SNP	CDS	Rv0667	forward	rpoB	S450F		RIF-R	WHO
NA	NA	NA	SNP	CDS	Rv0667	forward	rpoB	S450L		RIF-R	WHO
NA	NA	NA	SNP	CDS	Rv0667	forward	rpoB	S450Q		RIF-R	WALKER
NA	NA	NA	SNP	CDS	Rv0667	forward	rpoB	S450W		RIF-R	WHO
NA	NA	NA	SNP	CDS	Rv0667	forward	rpoB	S450Y		RIF-R	WALKER
NA	NA	NA	SNP	CDS	Rv0667	forward	rpoB	T676P		RIF-R	WALKER
NA	NA	NA	SNP	CDS	Rv0667	forward	rpoB	V170F		RIF-R	WALKER
NA	NA	NA	SNP	CDS	Rv0667	forward	rpoB	V359A		RIF-R	WALKER
NA	NA	NA	SNP	CDS	Rv0678	forward	Rv0678	C46Y		CFZ-R	LITERATURE	Ismail et al doi: 10.1016/j.mimet.2018.08.011
NA	NA	NA	SNP	CDS	Rv0678	forward	Rv0678	E21D		BDQ-R	LITERATURE	Ismail et al doi: 10.1016/j.mimet.2018.08.011
NA	NA	NA	SNP	CDS	Rv0678	forward	Rv0678	G25D		CFZ-R	LITERATURE	Ismail et al doi: 10.1016/j.mimet.2018.08.011
NA	NA	NA	SNP	CDS	Rv0678	forward	Rv0678	L136P		CFZ-R	LITERATURE	Ismail et al doi: 10.1016/j.mimet.2018.08.011
NA	NA	NA	SNP	CDS	Rv0678	forward	Rv0678	L154P		BDQ-R	LITERATURE	Ismail et al doi: 10.1016/j.mimet.2018.08.011
NA	NA	NA	SNP	CDS	Rv0678	forward	Rv0678	L44P		CFZ-R	LITERATURE	Ismail et al doi: 10.1016/j.mimet.2018.08.011
NA	NA	NA	SNP	CDS	Rv0678	forward	Rv0678	Q22L		CFZ-R	LITERATURE	Ismail et al doi: 10.1016/j.mimet.2018.08.011
NA	NA	NA	SNP	CDS	Rv0678	forward	Rv0678	R135G		BDQ-R	LITERATURE	Ismail et al doi: 10.1016/j.mimet.2018.08.011
NA	NA	NA	SNP	CDS	Rv0678	forward	Rv0678	R72W		CFZ-R	LITERATURE	Ismail et al doi: 10.1016/j.mimet.2018.08.011
NA	NA	NA	SNP	CDS	Rv0678	forward	Rv0678	S68R		CFZ-R	LITERATURE	Ismail et al doi: 10.1016/j.mimet.2018.08.011
NA	NA	NA	SNP	CDS	Rv0678	forward	Rv0678	T33A		CFZ-R	LITERATURE	Ismail et al doi: 10.1016/j.mimet.2018.08.011
NA	NA	NA	SNP	CDS	Rv0678	forward	Rv0678	V1A		BDQ-R	LITERATURE	Hoffmann et al doi:10.1164/rccm.201502-0372LE
NA	NA	NA	SNP	CDS	Rv0682	forward	rpsL	K43R		SM-R	LITERATURE	Feuerriegel et al doi:10.1186/1471-2180-12-90
NA	NA	NA	SNP	CDS	Rv0682	forward	rpsL	K88T		SM-R	LITERATURE	Feuerriegel et al doi:10.1186/1471-2180-12-90
NA	NA	NA	SNP	CDS	Rv0682	forward	rpsL	K88R		SM-R	LITERATURE	Feuerriegel et al doi:10.1186/1471-2180-12-90
NA	NA	NA	SNP	CDS	Rv0701	forward	rplC	C154R		LIN-R	LITERATURE	Beckert et al doi:10.1128/AAC.06227-11
NA	NA	NA	SNP	CDS	Rv1305	forward	atpE	A63P		BDQ-R	LITERATURE	Ismail et al doi: 10.1016/j.mimet.2018.08.011
NA	NA	NA	SNP	CDS	Rv1305	forward	atpE	D28A		BDQ-R	LITERATURE	Ismail et al doi: 10.1016/j.mimet.2018.08.011
NA	NA	NA	SNP	CDS	Rv1305	forward	atpE	D28G		BDQ-R	LITERATURE	Ismail et al doi: 10.1016/j.mimet.2018.08.011
NA	NA	NA	SNP	CDS	Rv1305	forward	atpE	D28V		BDQ-R	LITERATURE	Ismail et al doi: 10.1016/j.mimet.2018.08.011
NA	NA	NA	SNP	CDS	Rv1305	forward	atpE	E61D		BDQ-R	LITERATURE	Ismail et al doi: 10.1016/j.mimet.2018.08.011
1673424	A	GAP	INDEL	PROM	Rv1483	forward	fabG1	-16_del_a		INH-R	WALKER		consider low-level INH-R if not linked (no support), consider ETH-R (no support)	2020-05-08	MM
1673425	C	T	SNP	PROM	Rv1483	forward	fabG1	-15c>t		INH-R,ETH-R	WHO		low-level INH-R if not linked	2020-12-10	MM
1673423	G	T	SNP	PROM	Rv1483	forward	fabG1	-17g>t		INH-R	LITERATURE	Morlock et al, doi:110.1128/AAC.47.12.3799-3805.2003	low-level INH-R if not linked, consider ETH-R (no support)	2020-05-08	MM
NA	NA	NA	SNP	CDS	Rv1483	forward	fabG1	L203L		INH-R	WALKER		low-level INH-R if not linked, consider ETH-R (no support)	2020-05-08	MM
1673432	T	A	SNP	PROM	Rv1483	forward	fabG1	-8t>a		INH-R	LITERATURE	Hernando Hazbón et al doi:10.1128/AAC.00112-06	low-level INH-R if not linked, consider ETH-R (no support)	2020-05-08	MM
1673432	T	G	SNP	PROM	Rv1483	forward	fabG1	-8t>g		INH-R	LITERATURE	Hernando Hazbón et al doi:10.1128/AAC.00112-06	low-level INH-R if not linked, consider ETH-R (no support)	2020-05-08	MM
1673432	T	C	SNP	PROM	Rv1483	forward	fabG1	-8t>c		INH-R	WALKER		low-level INH-R if not linked, consider ETH-R (no support)	2020-05-08	MM
NA	NA	NA	SNP	CDS	Rv1484	forward	inhA	I194T		INH-R	WALKER		consider ETH-R (no support)	2020-05-08	MM
NA	NA	NA	SNP	CDS	Rv1484	forward	inhA	I16T		INH-R	LITERATURE	Kumar et al doi.org/10.1371/journal.pone.0144635	consider ETH-R (no support)	2020-05-08	MM
NA	NA	NA	SNP	CDS	Rv1484	forward	inhA	I21V		INH-R	LITERATURE	Kumar et al doi.org/10.1371/journal.pone.0144635	consider ETH-R (no support)	2020-05-08	MM
NA	NA	NA	SNP	CDS	Rv1484	forward	inhA	I21T		INH-R	WALKER		consider ETH-R (no support)	2020-05-08	MM
NA	NA	NA	SNP	CDS	Rv1484	forward	inhA	I95P		INH-R	LITERATURE	Kumar et al doi.org/10.1371/journal.pone.0144635	consider ETH-R (no support)	2020-05-08	MM
NA	NA	NA	SNP	CDS	Rv1484	forward	inhA	S94A		INH-R	WALKER	Dessen et al DOI:10.1126/science.7886450	consider ETH-R (no support)
NA	NA	NA	SNP	CDS	Rv1630	forward	rpsA	E67D		PZA-R	WALKER
NA	NA	NA	SNP	CDS	Rv1630	forward	rpsA	T210A		PZA-R	LITERATURE	Sheen et al doi:10.1186/s12864-017-4146-z
NA	NA	NA	SNP	CDS	Rv1630	forward	rpsA	T5A		PZA-R	LITERATURE	Sheen et al doi:10.1186/s12864-017-4146-z
NA	NA	NA	SNP	CDS	Rv1694	forward	tlyA	N236K	also 4.6.2 (sub-group)	CAP-R	LITERATURE	Walker et al doi:10.1016/S1473-3099(18)30004-5
NA	NA	NA	SNP	CDS	Rv1854c	reverse	ndh	G225D		INH-R	WALKER
NA	NA	NA	SNP	CDS	Rv1854c	reverse	ndh	R284W		INH-R	WALKER
NA	NA	NA	SNP	CDS	Rv1908c	reverse	katG	A109V		INH-R	WALKER
NA	NA	NA	SNP	CDS	Rv1908c	reverse	katG	A110V		INH-R	LITERATURE	Kandler et al doi:10.1128/AAC.00974-18
NA	NA	NA	SNP	CDS	Rv1908c	reverse	katG	A614E		INH-R	WALKER
NA	NA	NA	SNP	CDS	Rv1908c	reverse	katG	D142G		INH-R	WALKER
NA	NA	NA	SNP	CDS	Rv1908c	reverse	katG	E402_		INH-R	LITERATURE	Kandler et al doi:10.1128/AAC.00974-18
NA	NA	NA	SNP	CDS	Rv1908c	reverse	katG	G125D		INH-R	WALKER
NA	NA	NA	SNP	CDS	Rv1908c	reverse	katG	G182R		INH-R	WALKER
NA	NA	NA	SNP	CDS	Rv1908c	reverse	katG	G279D		INH-R	LITERATURE	Boonaiam et al doi.org/10.1111/j.1469-0691.2009.02838.x
NA	NA	NA	SNP	CDS	Rv1908c	reverse	katG	G297V		INH-R	WALKER
NA	NA	NA	SNP	CDS	Rv1908c	reverse	katG	L141F		INH-R	WALKER
NA	NA	NA	SNP	CDS	Rv1908c	reverse	katG	L159P		INH-R	WALKER
NA	NA	NA	SNP	CDS	Rv1908c	reverse	katG	L415P		INH-R	LITERATURE	Kandler et al doi:10.1128/AAC.00974-18
NA	NA	NA	SNP	CDS	Rv1908c	reverse	katG	L627P		INH-R	WALKER
NA	NA	NA	SNP	CDS	Rv1908c	reverse	katG	L704S		INH-R	WALKER
NA	NA	NA	SNP	CDS	Rv1908c	reverse	katG	N138S		INH-R	LITERATURE	Kandler et al doi:10.1128/AAC.00974-18
NA	NA	NA	SNP	CDS	Rv1908c	reverse	katG	P232R		INH-R	WALKER
NA	NA	NA	SNP	CDS	Rv1908c	reverse	katG	R104Q		INH-R	WALKER
NA	NA	NA	SNP	CDS	Rv1908c	reverse	katG	S315G		INH-R	LITERATURE	Kandler et al doi:10.1128/AAC.00974-18
NA	NA	NA	SNP	CDS	Rv1908c	reverse	katG	S315I		INH-R	WHO
NA	NA	NA	SNP	CDS	Rv1908c	reverse	katG	S315N		INH-R	WHO
NA	NA	NA	SNP	CDS	Rv1908c	reverse	katG	S315T		INH-R	WHO
NA	NA	NA	SNP	CDS	Rv1908c	reverse	katG	S481L		INH-R	WALKER
NA	NA	NA	SNP	CDS	Rv1908c	reverse	katG	S700P		INH-R	WALKER
NA	NA	NA	SNP	CDS	Rv1908c	reverse	katG	T180K		INH-R	WALKER
NA	NA	NA	SNP	CDS	Rv1908c	reverse	katG	T302R		INH-R	WALKER
NA	NA	NA	SNP	CDS	Rv1908c	reverse	katG	V1A		INH-R	LITERATURE	Kandler et al doi:10.1128/AAC.00974-18
NA	NA	NA	SNP	CDS	Rv1908c	reverse	katG	V633A		INH-R	WALKER
NA	NA	NA	SNP	CDS	Rv1908c	reverse	katG	W161Q		INH-R	LITERATURE	Kandler et al doi:10.1128/AAC.00974-18
NA	NA	NA	SNP	CDS	Rv1908c	reverse	katG	W161R		INH-R	LITERATURE	Kandler et al doi:10.1128/AAC.00974-18
NA	NA	NA	SNP	CDS	Rv1908c	reverse	katG	W191G		INH-R	WALKER
NA	NA	NA	SNP	CDS	Rv1908c	reverse	katG	W191R		INH-R	WALKER
NA	NA	NA	SNP	CDS	Rv1908c	reverse	katG	W300C		INH-R	WALKER
NA	NA	NA	SNP	CDS	Rv1908c	reverse	katG	W300R		INH-R	LITERATURE	Kandler et al doi:10.1128/AAC.00974-18
NA	NA	NA	SNP	CDS	Rv1908c	reverse	katG	W300S		INH-R	WALKER
NA	NA	NA	SNP	CDS	Rv1908c	reverse	katG	W328L		INH-R	WALKER
NA	NA	NA	SNP	CDS	Rv1908c	reverse	katG	W328R		INH-R	LITERATURE	Kandler et al doi:10.1128/AAC.00974-18
NA	NA	NA	SNP	CDS	Rv1908c	reverse	katG	W505_		INH-R	WALKER
NA	NA	NA	SNP	CDS	Rv1908c	reverse	katG	W90R		INH-R	WALKER
NA	NA	NA	SNP	CDS	Rv1908c	reverse	katG	Y300C		INH-R	WALKER
NA	NA	NA	SNP	CDS	Rv2043c	reverse	pncA	_187E		PZA-R	YADON	Yadon et al 10.1038/s41467-017-00721-2	not confirmed	2020-05-08	MM
NA	NA	NA	SNP	CDS	Rv2043c	reverse	pncA	_187K		PZA-R	YADON	Yadon et al 10.1038/s41467-017-00721-2	not confirmed	2020-05-08	MM
NA	NA	NA	SNP	CDS	Rv2043c	reverse	pncA	_187L		PZA-R	YADON	Yadon et al 10.1038/s41467-017-00721-2	not confirmed	2020-05-08	MM
NA	NA	NA	SNP	CDS	Rv2043c	reverse	pncA	_187Q		PZA-R	YADON	Yadon et al 10.1038/s41467-017-00721-2	not confirmed	2020-05-08	MM
NA	NA	NA	SNP	CDS	Rv2043c	reverse	pncA	_187S		PZA-R	YADON	Yadon et al 10.1038/s41467-017-00721-2	not confirmed	2020-05-08	MM
NA	NA	NA	SNP	CDS	Rv2043c	reverse	pncA	A102E		PZA-R	YADON	Yadon et al 10.1038/s41467-017-00721-2	not confirmed	2020-05-08	MM
NA	NA	NA	SNP	CDS	Rv2043c	reverse	pncA	A102G		PZA-R	YADON	Yadon et al 10.1038/s41467-017-00721-2	not confirmed	2020-05-08	MM
NA	NA	NA	SNP	CDS	Rv2043c	reverse	pncA	A102P		PZA-R	YADON	Yadon et al 10.1038/s41467-017-00721-2		2020-05-08	MM
NA	NA	NA	SNP	CDS	Rv2043c	reverse	pncA	A102S		PZA-R	YADON	Yadon et al 10.1038/s41467-017-00721-2	not confirmed	2020-05-08	MM
NA	NA	NA	SNP	CDS	Rv2043c	reverse	pncA	A102T		PZA-R	YADON	Yadon et al 10.1038/s41467-017-00721-2	not confirmed	2020-05-08	MM
2289252	T	C	SNP	PROM	Rv2043c	reverse	pncA	-11a>g		PZA-R	WHO			2020-05-08	MM
NA	NA	NA	SNP	CDS	Rv2043c	reverse	pncA	A134D		PZA-R	YADON	Yadon et al 10.1038/s41467-017-00721-2	not confirmed	2020-05-08	MM
NA	NA	NA	SNP	CDS	Rv2043c	reverse	pncA	A134G		PZA-R	YADON	Yadon et al 10.1038/s41467-017-00721-2	not confirmed	2020-05-08	MM
NA	NA	NA	SNP	CDS	Rv2043c	reverse	pncA	A134P		PZA-R	YADON	Yadon et al 10.1038/s41467-017-00721-2		2020-05-08	MM
NA	NA	NA	SNP	CDS	Rv2043c	reverse	pncA	A134T		PZA-R	YADON	Yadon et al 10.1038/s41467-017-00721-2	not confirmed	2020-05-08	MM
NA	NA	NA	SNP	CDS	Rv2043c	reverse	pncA	A134V		PZA-R	YADON	Yadon et al 10.1038/s41467-017-00721-2		2020-05-08	MM
NA	NA	NA	SNP	CDS	Rv2043c	reverse	pncA	A143D		PZA-R	YADON	Yadon et al 10.1038/s41467-017-00721-2		2020-05-08	MM
NA	NA	NA	SNP	CDS	Rv2043c	reverse	pncA	A143G		PZA-R	YADON	Yadon et al 10.1038/s41467-017-00721-2	not confirmed	2020-05-08	MM
NA	NA	NA	SNP	CDS	Rv2043c	reverse	pncA	A143P		PZA-R	YADON	Yadon et al 10.1038/s41467-017-00721-2	not confirmed	2020-05-08	MM
NA	NA	NA	SNP	CDS	Rv2043c	reverse	pncA	A143S		PZA-R	YADON	Yadon et al 10.1038/s41467-017-00721-2	not confirmed	2020-05-08	MM
NA	NA	NA	SNP	CDS	Rv2043c	reverse	pncA	A143T		PZA-R	YADON	Yadon et al 10.1038/s41467-017-00721-2	not confirmed	2020-05-08	MM
NA	NA	NA	SNP	CDS	Rv2043c	reverse	pncA	A143V		PZA-R	YADON	Yadon et al 10.1038/s41467-017-00721-2	not confirmed	2020-05-08	MM
NA	NA	NA	SNP	CDS	Rv2043c	reverse	pncA	A146E		PZA-R	YADON	Yadon et al 10.1038/s41467-017-00721-2		2020-05-08	MM
NA	NA	NA	SNP	CDS	Rv2043c	reverse	pncA	A146G		PZA-R	YADON	Yadon et al 10.1038/s41467-017-00721-2	not confirmed	2020-05-08	MM
NA	NA	NA	SNP	CDS	Rv2043c	reverse	pncA	A146P		PZA-R	YADON	Yadon et al 10.1038/s41467-017-00721-2	not confirmed	2020-05-08	MM
NA	NA	NA	SNP	CDS	Rv2043c	reverse	pncA	A146S		PZA-R	YADON	Yadon et al 10.1038/s41467-017-00721-2		2020-05-08	MM
NA	NA	NA	SNP	CDS	Rv2043c	reverse	pncA	A146T		PZA-R	YADON	Yadon et al 10.1038/s41467-017-00721-2		2020-05-08	MM
NA	NA	NA	SNP	CDS	Rv2043c	reverse	pncA	A146V		PZA-R	YADON	Yadon et al 10.1038/s41467-017-00721-2		2020-05-08	MM
NA	NA	NA	SNP	CDS	Rv2043c	reverse	pncA	A152D		PZA-R	YADON	Yadon et al 10.1038/s41467-017-00721-2	not confirmed	2020-05-08	MM
NA	NA	NA	SNP	CDS	Rv2043c	reverse	pncA	A152G		PZA-R	YADON	Yadon et al 10.1038/s41467-017-00721-2	not confirmed	2020-05-08	MM
NA	NA	NA	SNP	CDS	Rv2043c	reverse	pncA	A152T		PZA-R	YADON	Yadon et al 10.1038/s41467-017-00721-2	not confirmed	2020-05-08	MM
NA	NA	NA	SNP	CDS	Rv2043c	reverse	pncA	A152V		PZA-R	YADON	Yadon et al 10.1038/s41467-017-00721-2		2020-05-08	MM
NA	NA	NA	SNP	CDS	Rv2043c	reverse	pncA	A161G		PZA-R	YADON	Yadon et al 10.1038/s41467-017-00721-2	not confirmed	2020-05-08	MM
NA	NA	NA	SNP	CDS	Rv2043c	reverse	pncA	A161P		PZA-R	YADON	Yadon et al 10.1038/s41467-017-00721-2		2020-05-08	MM
NA	NA	NA	SNP	CDS	Rv2043c	reverse	pncA	A161V		PZA-R	YADON	Yadon et al 10.1038/s41467-017-00721-2	not confirmed	2020-05-08	MM
NA	NA	NA	SNP	CDS	Rv2043c	reverse	pncA	A165D		PZA-R	YADON	Yadon et al 10.1038/s41467-017-00721-2		2020-05-08	MM
NA	NA	NA	SNP	CDS	Rv2043c	reverse	pncA	A165G		PZA-R	YADON	Yadon et al 10.1038/s41467-017-00721-2	not confirmed	2020-05-08	MM
NA	NA	NA	SNP	CDS	Rv2043c	reverse	pncA	A165P		PZA-R	YADON	Yadon et al 10.1038/s41467-017-00721-2	not confirmed	2020-05-08	MM
NA	NA	NA	SNP	CDS	Rv2043c	reverse	pncA	A165S		PZA-R	YADON	Yadon et al 10.1038/s41467-017-00721-2	not confirmed	2020-05-08	MM
NA	NA	NA	SNP	CDS	Rv2043c	reverse	pncA	A165T		PZA-R	YADON	Yadon et al 10.1038/s41467-017-00721-2	not confirmed	2020-05-08	MM
NA	NA	NA	SNP	CDS	Rv2043c	reverse	pncA	A165V		PZA-R	YADON	Yadon et al 10.1038/s41467-017-00721-2	not confirmed	2020-05-08	MM
NA	NA	NA	SNP	CDS	Rv2043c	reverse	pncA	A170D		PZA-R	YADON	Yadon et al 10.1038/s41467-017-00721-2	not confirmed	2020-05-08	MM
NA	NA	NA	SNP	CDS	Rv2043c	reverse	pncA	A170G		PZA-R	YADON	Yadon et al 10.1038/s41467-017-00721-2	not confirmed	2020-05-08	MM
NA	NA	NA	SNP	CDS	Rv2043c	reverse	pncA	A170P		PZA-R	YADON	Yadon et al 10.1038/s41467-017-00721-2	not confirmed	2020-05-08	MM
NA	NA	NA	SNP	CDS	Rv2043c	reverse	pncA	A170S		PZA-R	YADON	Yadon et al 10.1038/s41467-017-00721-2		2020-05-08	MM
NA	NA	NA	SNP	CDS	Rv2043c	reverse	pncA	A170T		PZA-R	YADON	Yadon et al 10.1038/s41467-017-00721-2	not confirmed	2020-05-08	MM
NA	NA	NA	SNP	CDS	Rv2043c	reverse	pncA	A170V		PZA-R	YADON	Yadon et al 10.1038/s41467-017-00721-2		2020-05-08	MM
NA	NA	NA	SNP	CDS	Rv2043c	reverse	pncA	A171E		PZA-R	YADON	Yadon et al 10.1038/s41467-017-00721-2		2020-05-08	MM
NA	NA	NA	SNP	CDS	Rv2043c	reverse	pncA	A171G		PZA-R	YADON	Yadon et al 10.1038/s41467-017-00721-2	not confirmed	2020-05-08	MM
NA	NA	NA	SNP	CDS	Rv2043c	reverse	pncA	A171P		PZA-R	YADON	Yadon et al 10.1038/s41467-017-00721-2	not confirmed	2020-05-08	MM
NA	NA	NA	SNP	CDS	Rv2043c	reverse	pncA	A171S		PZA-R	YADON	Yadon et al 10.1038/s41467-017-00721-2	not confirmed	2020-05-08	MM
NA	NA	NA	SNP	CDS	Rv2043c	reverse	pncA	A171T		PZA-R	YADON	Yadon et al 10.1038/s41467-017-00721-2		2020-05-08	MM
NA	NA	NA	SNP	CDS	Rv2043c	reverse	pncA	A178G		PZA-R	YADON	Yadon et al 10.1038/s41467-017-00721-2	not confirmed	2020-05-08	MM
NA	NA	NA	SNP	CDS	Rv2043c	reverse	pncA	A178P		PZA-R	YADON	Yadon et al 10.1038/s41467-017-00721-2	not confirmed	2020-05-08	MM
NA	NA	NA	SNP	CDS	Rv2043c	reverse	pncA	A178S		PZA-R	YADON	Yadon et al 10.1038/s41467-017-00721-2	not confirmed	2020-05-08	MM
NA	NA	NA	SNP	CDS	Rv2043c	reverse	pncA	A178T		PZA-R	YADON	Yadon et al 10.1038/s41467-017-00721-2	not confirmed	2020-05-08	MM
NA	NA	NA	SNP	CDS	Rv2043c	reverse	pncA	A20G		PZA-R	YADON	Yadon et al 10.1038/s41467-017-00721-2	not confirmed	2020-05-08	MM
NA	NA	NA	SNP	CDS	Rv2043c	reverse	pncA	A20P		PZA-R	YADON	Yadon et al 10.1038/s41467-017-00721-2	not confirmed	2020-05-08	MM
NA	NA	NA	SNP	CDS	Rv2043c	reverse	pncA	A20V		PZA-R	YADON	Yadon et al 10.1038/s41467-017-00721-2	not confirmed	2020-05-08	MM
NA	NA	NA	SNP	CDS	Rv2043c	reverse	pncA	A25D		PZA-R	YADON	Yadon et al 10.1038/s41467-017-00721-2	not confirmed	2020-05-08	MM
NA	NA	NA	SNP	CDS	Rv2043c	reverse	pncA	A25G		PZA-R	YADON	Yadon et al 10.1038/s41467-017-00721-2	not confirmed	2020-05-08	MM
NA	NA	NA	SNP	CDS	Rv2043c	reverse	pncA	A25P		PZA-R	YADON	Yadon et al 10.1038/s41467-017-00721-2	not confirmed	2020-05-08	MM
NA	NA	NA	SNP	CDS	Rv2043c	reverse	pncA	A25S		PZA-R	YADON	Yadon et al 10.1038/s41467-017-00721-2	not confirmed	2020-05-08	MM
NA	NA	NA	SNP	CDS	Rv2043c	reverse	pncA	A26E		PZA-R	YADON	Yadon et al 10.1038/s41467-017-00721-2	not confirmed	2020-05-08	MM
NA	NA	NA	SNP	CDS	Rv2043c	reverse	pncA	A26G		PZA-R	YADON	Yadon et al 10.1038/s41467-017-00721-2	not confirmed	2020-05-08	MM
NA	NA	NA	SNP	CDS	Rv2043c	reverse	pncA	A26S		PZA-R	YADON	Yadon et al 10.1038/s41467-017-00721-2	not confirmed	2020-05-08	MM
NA	NA	NA	SNP	CDS	Rv2043c	reverse	pncA	A26V		PZA-R	YADON	Yadon et al 10.1038/s41467-017-00721-2		2020-05-08	MM
NA	NA	NA	SNP	CDS	Rv2043c	reverse	pncA	A28D		PZA-R	YADON	Yadon et al 10.1038/s41467-017-00721-2	not confirmed	2020-05-08	MM
NA	NA	NA	SNP	CDS	Rv2043c	reverse	pncA	A28S		PZA-R	YADON	Yadon et al 10.1038/s41467-017-00721-2		2020-05-08	MM
NA	NA	NA	SNP	CDS	Rv2043c	reverse	pncA	A28T		PZA-R	YADON	Yadon et al 10.1038/s41467-017-00721-2	not confirmed	2020-05-08	MM
NA	NA	NA	SNP	CDS	Rv2043c	reverse	pncA	A30G		PZA-R	YADON	Yadon et al 10.1038/s41467-017-00721-2	not confirmed	2020-05-08	MM
NA	NA	NA	SNP	CDS	Rv2043c	reverse	pncA	A30P		PZA-R	YADON	Yadon et al 10.1038/s41467-017-00721-2		2020-05-08	MM
NA	NA	NA	SNP	CDS	Rv2043c	reverse	pncA	A30S		PZA-R	YADON	Yadon et al 10.1038/s41467-017-00721-2	only in vitro PZA-R	2020-05-08	MM
NA	NA	NA	SNP	CDS	Rv2043c	reverse	pncA	A30V		PZA-R	YADON	Yadon et al 10.1038/s41467-017-00721-2		2020-05-08	MM
NA	NA	NA	SNP	CDS	Rv2043c	reverse	pncA	A36D		PZA-R	YADON	Yadon et al 10.1038/s41467-017-00721-2		2020-05-08	MM
NA	NA	NA	SNP	CDS	Rv2043c	reverse	pncA	A36G		PZA-R	YADON	Yadon et al 10.1038/s41467-017-00721-2	not confirmed	2020-05-08	MM
NA	NA	NA	SNP	CDS	Rv2043c	reverse	pncA	A36P		PZA-R	YADON	Yadon et al 10.1038/s41467-017-00721-2	not confirmed	2020-05-08	MM
NA	NA	NA	SNP	CDS	Rv2043c	reverse	pncA	A36S		PZA-R	YADON	Yadon et al 10.1038/s41467-017-00721-2		2020-05-08	MM
NA	NA	NA	SNP	CDS	Rv2043c	reverse	pncA	A36T		PZA-R	YADON	Yadon et al 10.1038/s41467-017-00721-2	not confirmed	2020-05-08	MM
NA	NA	NA	SNP	CDS	Rv2043c	reverse	pncA	A38E		PZA-R	YADON	Yadon et al 10.1038/s41467-017-00721-2	not confirmed	2020-05-08	MM
NA	NA	NA	SNP	CDS	Rv2043c	reverse	pncA	A38G		PZA-R	YADON	Yadon et al 10.1038/s41467-017-00721-2		2020-05-08	MM
NA	NA	NA	SNP	CDS	Rv2043c	reverse	pncA	A38P		PZA-R	YADON	Yadon et al 10.1038/s41467-017-00721-2	not confirmed	2020-05-08	MM
NA	NA	NA	SNP	CDS	Rv2043c	reverse	pncA	A38S		PZA-R	YADON	Yadon et al 10.1038/s41467-017-00721-2	only in vitro PZA-R	2020-05-08	MM
NA	NA	NA	SNP	CDS	Rv2043c	reverse	pncA	A39P		PZA-R	YADON	Yadon et al 10.1038/s41467-017-00721-2	not confirmed	2020-05-08	MM
NA	NA	NA	SNP	CDS	Rv2043c	reverse	pncA	A39V		PZA-R	YADON	Yadon et al 10.1038/s41467-017-00721-2	not confirmed	2020-05-08	MM
NA	NA	NA	SNP	CDS	Rv2043c	reverse	pncA	A3A		PZA-R	YADON	Yadon et al 10.1038/s41467-017-00721-2		2020-05-08	MM
NA	NA	NA	SNP	CDS	Rv2043c	reverse	pncA	A3E		PZA-R	YADON	Yadon et al 10.1038/s41467-017-00721-2		2020-05-08	MM
NA	NA	NA	SNP	CDS	Rv2043c	reverse	pncA	A3G		PZA-R	YADON	Yadon et al 10.1038/s41467-017-00721-2	not confirmed	2020-05-08	MM
NA	NA	NA	SNP	CDS	Rv2043c	reverse	pncA	A3P		PZA-R	YADON	Yadon et al 10.1038/s41467-017-00721-2	not confirmed	2020-05-08	MM
NA	NA	NA	SNP	CDS	Rv2043c	reverse	pncA	A3T		PZA-R	YADON	Yadon et al 10.1038/s41467-017-00721-2	not confirmed	2020-05-08	MM
NA	NA	NA	SNP	CDS	Rv2043c	reverse	pncA	A46A		PZA-R	YADON	Yadon et al 10.1038/s41467-017-00721-2		2020-05-08	MM
NA	NA	NA	SNP	CDS	Rv2043c	reverse	pncA	A46E		PZA-R	YADON	Yadon et al 10.1038/s41467-017-00721-2		2020-05-08	MM
NA	NA	NA	SNP	CDS	Rv2043c	reverse	pncA	A46G		PZA-R	YADON	Yadon et al 10.1038/s41467-017-00721-2	not confirmed	2020-05-08	MM
NA	NA	NA	SNP	CDS	Rv2043c	reverse	pncA	A46P		PZA-R	YADON	Yadon et al 10.1038/s41467-017-00721-2		2020-05-08	MM
NA	NA	NA	SNP	CDS	Rv2043c	reverse	pncA	A46T		PZA-R	YADON	Yadon et al 10.1038/s41467-017-00721-2	not confirmed	2020-05-08	MM
NA	NA	NA	SNP	CDS	Rv2043c	reverse	pncA	A46V		PZA-R	YADON	Yadon et al 10.1038/s41467-017-00721-2		2020-05-08	MM
NA	NA	NA	SNP	CDS	Rv2043c	reverse	pncA	A79E		PZA-R	YADON	Yadon et al 10.1038/s41467-017-00721-2	not confirmed	2020-05-08	MM
NA	NA	NA	SNP	CDS	Rv2043c	reverse	pncA	A79G		PZA-R	YADON	Yadon et al 10.1038/s41467-017-00721-2	not confirmed	2020-05-08	MM
NA	NA	NA	SNP	CDS	Rv2043c	reverse	pncA	A79P		PZA-R	YADON	Yadon et al 10.1038/s41467-017-00721-2		2020-05-08	MM
NA	NA	NA	SNP	CDS	Rv2043c	reverse	pncA	A79T		PZA-R	YADON	Yadon et al 10.1038/s41467-017-00721-2	not confirmed	2020-05-08	MM
NA	NA	NA	SNP	CDS	Rv2043c	reverse	pncA	A79V		PZA-R	YADON	Yadon et al 10.1038/s41467-017-00721-2	not confirmed	2020-05-08	MM
NA	NA	NA	SNP	CDS	Rv2043c	reverse	pncA	A89E		PZA-R	YADON	Yadon et al 10.1038/s41467-017-00721-2	not confirmed	2020-05-08	MM
NA	NA	NA	SNP	CDS	Rv2043c	reverse	pncA	A89G		PZA-R	YADON	Yadon et al 10.1038/s41467-017-00721-2	not confirmed	2020-05-08	MM
NA	NA	NA	SNP	CDS	Rv2043c	reverse	pncA	A89T		PZA-R	YADON	Yadon et al 10.1038/s41467-017-00721-2	not confirmed	2020-05-08	MM
NA	NA	NA	SNP	CDS	Rv2043c	reverse	pncA	A89V		PZA-R	YADON	Yadon et al 10.1038/s41467-017-00721-2		2020-05-08	MM
NA	NA	NA	SNP	CDS	Rv2043c	reverse	pncA	A92E		PZA-R	YADON	Yadon et al 10.1038/s41467-017-00721-2		2020-05-08	MM
NA	NA	NA	SNP	CDS	Rv2043c	reverse	pncA	A92G		PZA-R	YADON	Yadon et al 10.1038/s41467-017-00721-2	not confirmed	2020-05-08	MM
NA	NA	NA	SNP	CDS	Rv2043c	reverse	pncA	A92P		PZA-R	YADON	Yadon et al 10.1038/s41467-017-00721-2	not confirmed	2020-05-08	MM
NA	NA	NA	SNP	CDS	Rv2043c	reverse	pncA	A92T		PZA-R	YADON	Yadon et al 10.1038/s41467-017-00721-2	not confirmed	2020-05-08	MM
NA	NA	NA	SNP	CDS	Rv2043c	reverse	pncA	A92V		PZA-R	YADON	Yadon et al 10.1038/s41467-017-00721-2	not confirmed	2020-05-08	MM
NA	NA	NA	SNP	CDS	Rv2043c	reverse	pncA	A98G		PZA-R	YADON	Yadon et al 10.1038/s41467-017-00721-2	not confirmed	2020-05-08	MM
NA	NA	NA	SNP	CDS	Rv2043c	reverse	pncA	A98P		PZA-R	YADON	Yadon et al 10.1038/s41467-017-00721-2	not confirmed	2020-05-08	MM
NA	NA	NA	SNP	CDS	Rv2043c	reverse	pncA	A98S		PZA-R	YADON	Yadon et al 10.1038/s41467-017-00721-2	not confirmed	2020-05-08	MM
NA	NA	NA	SNP	CDS	Rv2043c	reverse	pncA	A98T		PZA-R	YADON	Yadon et al 10.1038/s41467-017-00721-2	not confirmed	2020-05-08	MM
NA	NA	NA	SNP	CDS	Rv2043c	reverse	pncA	A98V		PZA-R	YADON	Yadon et al 10.1038/s41467-017-00721-2	not confirmed	2020-05-08	MM
NA	NA	NA	SNP	CDS	Rv2043c	reverse	pncA	C138_		PZA-R	YADON	Yadon et al 10.1038/s41467-017-00721-2		2020-05-08	MM
NA	NA	NA	SNP	CDS	Rv2043c	reverse	pncA	C138F		PZA-R	YADON	Yadon et al 10.1038/s41467-017-00721-2		2020-05-08	MM
NA	NA	NA	SNP	CDS	Rv2043c	reverse	pncA	C138G		PZA-R	YADON	Yadon et al 10.1038/s41467-017-00721-2		2020-05-08	MM
NA	NA	NA	SNP	CDS	Rv2043c	reverse	pncA	C138R		PZA-R	YADON	Yadon et al 10.1038/s41467-017-00721-2		2020-05-08	MM
NA	NA	NA	SNP	CDS	Rv2043c	reverse	pncA	C138S		PZA-R	YADON	Yadon et al 10.1038/s41467-017-00721-2		2020-05-08	MM
NA	NA	NA	SNP	CDS	Rv2043c	reverse	pncA	C138W		PZA-R	YADON	Yadon et al 10.1038/s41467-017-00721-2	not confirmed	2020-05-08	MM
NA	NA	NA	SNP	CDS	Rv2043c	reverse	pncA	C138Y		PZA-R	YADON	Yadon et al 10.1038/s41467-017-00721-2		2020-05-08	MM
NA	NA	NA	SNP	CDS	Rv2043c	reverse	pncA	C14_		PZA-R	YADON	Yadon et al 10.1038/s41467-017-00721-2		2020-05-08	MM
NA	NA	NA	SNP	CDS	Rv2043c	reverse	pncA	C14F		PZA-R	YADON	Yadon et al 10.1038/s41467-017-00721-2	not confirmed	2020-05-08	MM
NA	NA	NA	SNP	CDS	Rv2043c	reverse	pncA	C14G		PZA-R	YADON	Yadon et al 10.1038/s41467-017-00721-2	not confirmed	2020-05-08	MM
NA	NA	NA	SNP	CDS	Rv2043c	reverse	pncA	C14R		PZA-R	YADON	Yadon et al 10.1038/s41467-017-00721-2		2020-05-08	MM
NA	NA	NA	SNP	CDS	Rv2043c	reverse	pncA	C14S		PZA-R	YADON	Yadon et al 10.1038/s41467-017-00721-2	not confirmed	2020-05-08	MM
NA	NA	NA	SNP	CDS	Rv2043c	reverse	pncA	C14W		PZA-R	YADON	Yadon et al 10.1038/s41467-017-00721-2		2020-05-08	MM
NA	NA	NA	SNP	CDS	Rv2043c	reverse	pncA	C14Y		PZA-R	YADON	Yadon et al 10.1038/s41467-017-00721-2		2020-05-08	MM
NA	NA	NA	SNP	CDS	Rv2043c	reverse	pncA	C184_		PZA-R	YADON	Yadon et al 10.1038/s41467-017-00721-2	not confirmed	2020-05-08	MM
NA	NA	NA	SNP	CDS	Rv2043c	reverse	pncA	C184F		PZA-R	YADON	Yadon et al 10.1038/s41467-017-00721-2	not confirmed	2020-05-08	MM
NA	NA	NA	SNP	CDS	Rv2043c	reverse	pncA	C184G		PZA-R	YADON	Yadon et al 10.1038/s41467-017-00721-2	not confirmed	2020-05-08	MM
NA	NA	NA	SNP	CDS	Rv2043c	reverse	pncA	C184R		PZA-R	YADON	Yadon et al 10.1038/s41467-017-00721-2		2020-05-08	MM
NA	NA	NA	SNP	CDS	Rv2043c	reverse	pncA	C184S		PZA-R	YADON	Yadon et al 10.1038/s41467-017-00721-2	not confirmed	2020-05-08	MM
NA	NA	NA	SNP	CDS	Rv2043c	reverse	pncA	C184W		PZA-R	YADON	Yadon et al 10.1038/s41467-017-00721-2	not confirmed	2020-05-08	MM
NA	NA	NA	SNP	CDS	Rv2043c	reverse	pncA	C72_		PZA-R	YADON	Yadon et al 10.1038/s41467-017-00721-2		2020-05-08	MM
NA	NA	NA	SNP	CDS	Rv2043c	reverse	pncA	C72F		PZA-R	YADON	Yadon et al 10.1038/s41467-017-00721-2		2020-05-08	MM
NA	NA	NA	SNP	CDS	Rv2043c	reverse	pncA	C72G		PZA-R	YADON	Yadon et al 10.1038/s41467-017-00721-2	not confirmed	2020-05-08	MM
NA	NA	NA	SNP	CDS	Rv2043c	reverse	pncA	C72R		PZA-R	YADON	Yadon et al 10.1038/s41467-017-00721-2		2020-05-08	MM
NA	NA	NA	SNP	CDS	Rv2043c	reverse	pncA	C72W		PZA-R	YADON	Yadon et al 10.1038/s41467-017-00721-2		2020-05-08	MM
NA	NA	NA	SNP	CDS	Rv2043c	reverse	pncA	C72Y		PZA-R	YADON	Yadon et al 10.1038/s41467-017-00721-2		2020-05-08	MM
NA	NA	NA	SNP	CDS	Rv2043c	reverse	pncA	D110A		PZA-R	YADON	Yadon et al 10.1038/s41467-017-00721-2	not confirmed	2020-05-08	MM
NA	NA	NA	SNP	CDS	Rv2043c	reverse	pncA	D110D		PZA-R	YADON	Yadon et al 10.1038/s41467-017-00721-2	not confirmed	2020-05-08	MM
NA	NA	NA	SNP	CDS	Rv2043c	reverse	pncA	D110E		PZA-R	YADON	Yadon et al 10.1038/s41467-017-00721-2		2020-05-08	MM
NA	NA	NA	SNP	CDS	Rv2043c	reverse	pncA	D110H		PZA-R	YADON	Yadon et al 10.1038/s41467-017-00721-2		2020-05-08	MM
NA	NA	NA	SNP	CDS	Rv2043c	reverse	pncA	D110N		PZA-R	YADON	Yadon et al 10.1038/s41467-017-00721-2		2020-05-08	MM
NA	NA	NA	SNP	CDS	Rv2043c	reverse	pncA	D126A		PZA-R	YADON	Yadon et al 10.1038/s41467-017-00721-2	not confirmed	2020-05-08	MM
NA	NA	NA	SNP	CDS	Rv2043c	reverse	pncA	D126E		PZA-R	YADON	Yadon et al 10.1038/s41467-017-00721-2	not confirmed	2020-05-08	MM
NA	NA	NA	SNP	CDS	Rv2043c	reverse	pncA	D126G		PZA-R	YADON	Yadon et al 10.1038/s41467-017-00721-2	not confirmed	2020-05-08	MM
NA	NA	NA	SNP	CDS	Rv2043c	reverse	pncA	D129A		PZA-R	YADON	Yadon et al 10.1038/s41467-017-00721-2	not confirmed	2020-05-08	MM
NA	NA	NA	SNP	CDS	Rv2043c	reverse	pncA	D129E		PZA-R	YADON	Yadon et al 10.1038/s41467-017-00721-2		2020-05-08	MM
NA	NA	NA	SNP	CDS	Rv2043c	reverse	pncA	D129G		PZA-R	YADON	Yadon et al 10.1038/s41467-017-00721-2	not confirmed	2020-05-08	MM
NA	NA	NA	SNP	CDS	Rv2043c	reverse	pncA	D129H		PZA-R	YADON	Yadon et al 10.1038/s41467-017-00721-2	not confirmed	2020-05-08	MM
NA	NA	NA	SNP	CDS	Rv2043c	reverse	pncA	D129N		PZA-R	YADON	Yadon et al 10.1038/s41467-017-00721-2		2020-05-08	MM
NA	NA	NA	SNP	CDS	Rv2043c	reverse	pncA	D12A		PZA-R	WHO	Yadon et al 10.1038/s41467-017-00721-2	not confirmed	2020-05-08	MM
NA	NA	NA	SNP	CDS	Rv2043c	reverse	pncA	D12E		PZA-R	YADON	Yadon et al 10.1038/s41467-017-00721-2		2020-05-08	MM
NA	NA	NA	SNP	CDS	Rv2043c	reverse	pncA	D12G		PZA-R	YADON	Yadon et al 10.1038/s41467-017-00721-2		2020-05-08	MM
NA	NA	NA	SNP	CDS	Rv2043c	reverse	pncA	D12H		PZA-R	YADON	Yadon et al 10.1038/s41467-017-00721-2		2020-05-08	MM
NA	NA	NA	SNP	CDS	Rv2043c	reverse	pncA	D12N		PZA-R	YADON	Yadon et al 10.1038/s41467-017-00721-2		2020-05-08	MM
NA	NA	NA	SNP	CDS	Rv2043c	reverse	pncA	D12V		PZA-R	YADON	Yadon et al 10.1038/s41467-017-00721-2	not confirmed	2020-05-08	MM
NA	NA	NA	SNP	CDS	Rv2043c	reverse	pncA	D12Y		PZA-R	YADON	Yadon et al 10.1038/s41467-017-00721-2		2020-05-08	MM
NA	NA	NA	SNP	CDS	Rv2043c	reverse	pncA	D136A		PZA-R	YADON	Yadon et al 10.1038/s41467-017-00721-2	not confirmed	2020-05-08	MM
NA	NA	NA	SNP	CDS	Rv2043c	reverse	pncA	D136G		PZA-R	YADON	Yadon et al 10.1038/s41467-017-00721-2	not confirmed	2020-05-08	MM
NA	NA	NA	SNP	CDS	Rv2043c	reverse	pncA	D136H		PZA-R	YADON	Yadon et al 10.1038/s41467-017-00721-2		2020-05-08	MM
NA	NA	NA	SNP	CDS	Rv2043c	reverse	pncA	D136N		PZA-R	YADON	Yadon et al 10.1038/s41467-017-00721-2	only in vivo PZA-R	2020-05-08	MM
NA	NA	NA	SNP	CDS	Rv2043c	reverse	pncA	D136V		PZA-R	YADON	Yadon et al 10.1038/s41467-017-00721-2		2020-05-08	MM
NA	NA	NA	SNP	CDS	Rv2043c	reverse	pncA	D136Y		PZA-R	YADON	Yadon et al 10.1038/s41467-017-00721-2		2020-05-08	MM
NA	NA	NA	SNP	CDS	Rv2043c	reverse	pncA	D145A		PZA-R	YADON	Yadon et al 10.1038/s41467-017-00721-2	not confirmed	2020-05-08	MM
NA	NA	NA	SNP	CDS	Rv2043c	reverse	pncA	D145E		PZA-R	YADON	Yadon et al 10.1038/s41467-017-00721-2		2020-05-08	MM
NA	NA	NA	SNP	CDS	Rv2043c	reverse	pncA	D145H		PZA-R	YADON	Yadon et al 10.1038/s41467-017-00721-2	not confirmed	2020-05-08	MM
NA	NA	NA	SNP	CDS	Rv2043c	reverse	pncA	D145V		PZA-R	YADON	Yadon et al 10.1038/s41467-017-00721-2	not confirmed	2020-05-08	MM
NA	NA	NA	SNP	CDS	Rv2043c	reverse	pncA	D145Y		PZA-R	YADON	Yadon et al 10.1038/s41467-017-00721-2	not confirmed	2020-05-08	MM
NA	NA	NA	SNP	CDS	Rv2043c	reverse	pncA	D158A		PZA-R	YADON	Yadon et al 10.1038/s41467-017-00721-2	not confirmed	2020-05-08	MM
NA	NA	NA	SNP	CDS	Rv2043c	reverse	pncA	D158G		PZA-R	YADON	Yadon et al 10.1038/s41467-017-00721-2		2020-05-08	MM
NA	NA	NA	SNP	CDS	Rv2043c	reverse	pncA	D158H		PZA-R	YADON	Yadon et al 10.1038/s41467-017-00721-2	not confirmed	2020-05-08	MM
NA	NA	NA	SNP	CDS	Rv2043c	reverse	pncA	D158V		PZA-R	YADON	Yadon et al 10.1038/s41467-017-00721-2	not confirmed	2020-05-08	MM
NA	NA	NA	SNP	CDS	Rv2043c	reverse	pncA	D158Y		PZA-R	YADON	Yadon et al 10.1038/s41467-017-00721-2	not confirmed	2020-05-08	MM
NA	NA	NA	SNP	CDS	Rv2043c	reverse	pncA	D166A		PZA-R	YADON	Yadon et al 10.1038/s41467-017-00721-2	not confirmed	2020-05-08	MM
NA	NA	NA	SNP	CDS	Rv2043c	reverse	pncA	D166E		PZA-R	YADON	Yadon et al 10.1038/s41467-017-00721-2	not confirmed	2020-05-08	MM
NA	NA	NA	SNP	CDS	Rv2043c	reverse	pncA	D166G		PZA-R	YADON	Yadon et al 10.1038/s41467-017-00721-2	not confirmed	2020-05-08	MM
NA	NA	NA	SNP	CDS	Rv2043c	reverse	pncA	D166N		PZA-R	YADON	Yadon et al 10.1038/s41467-017-00721-2	not confirmed	2020-05-08	MM
NA	NA	NA	SNP	CDS	Rv2043c	reverse	pncA	D166V		PZA-R	YADON	Yadon et al 10.1038/s41467-017-00721-2	only in vitro PZA-R	2020-05-08	MM
NA	NA	NA	SNP	CDS	Rv2043c	reverse	pncA	D166Y		PZA-R	YADON	Yadon et al 10.1038/s41467-017-00721-2	not confirmed	2020-05-08	MM
NA	NA	NA	SNP	CDS	Rv2043c	reverse	pncA	D33G		PZA-R	YADON	Yadon et al 10.1038/s41467-017-00721-2	not confirmed	2020-05-08	MM
NA	NA	NA	SNP	CDS	Rv2043c	reverse	pncA	D33H		PZA-R	YADON	Yadon et al 10.1038/s41467-017-00721-2	not confirmed	2020-05-08	MM
NA	NA	NA	SNP	CDS	Rv2043c	reverse	pncA	D40A		PZA-R	YADON	Yadon et al 10.1038/s41467-017-00721-2	not confirmed	2020-05-08	MM
NA	NA	NA	SNP	CDS	Rv2043c	reverse	pncA	D40G		PZA-R	YADON	Yadon et al 10.1038/s41467-017-00721-2	not confirmed	2020-05-08	MM
NA	NA	NA	SNP	CDS	Rv2043c	reverse	pncA	D40H		PZA-R	YADON	Yadon et al 10.1038/s41467-017-00721-2	not confirmed	2020-05-08	MM
NA	NA	NA	SNP	CDS	Rv2043c	reverse	pncA	D40N		PZA-R	YADON	Yadon et al 10.1038/s41467-017-00721-2	not confirmed	2020-05-08	MM
NA	NA	NA	SNP	CDS	Rv2043c	reverse	pncA	D40V		PZA-R	YADON	Yadon et al 10.1038/s41467-017-00721-2	not confirmed	2020-05-08	MM
NA	NA	NA	SNP	CDS	Rv2043c	reverse	pncA	D40Y		PZA-R	YADON	Yadon et al 10.1038/s41467-017-00721-2	not confirmed	2020-05-08	MM
NA	NA	NA	SNP	CDS	Rv2043c	reverse	pncA	D49A		PZA-R	YADON	Yadon et al 10.1038/s41467-017-00721-2	not confirmed	2020-05-08	MM
NA	NA	NA	SNP	CDS	Rv2043c	reverse	pncA	D49E		PZA-R	YADON	Yadon et al 10.1038/s41467-017-00721-2		2020-05-08	MM
NA	NA	NA	SNP	CDS	Rv2043c	reverse	pncA	D49G		PZA-R	YADON	Yadon et al 10.1038/s41467-017-00721-2		2020-05-08	MM
NA	NA	NA	SNP	CDS	Rv2043c	reverse	pncA	D49H		PZA-R	YADON	Yadon et al 10.1038/s41467-017-00721-2		2020-05-08	MM
NA	NA	NA	SNP	CDS	Rv2043c	reverse	pncA	D49N		PZA-R	YADON	Yadon et al 10.1038/s41467-017-00721-2		2020-05-08	MM
NA	NA	NA	SNP	CDS	Rv2043c	reverse	pncA	D49V		PZA-R	YADON	Yadon et al 10.1038/s41467-017-00721-2		2020-05-08	MM
NA	NA	NA	SNP	CDS	Rv2043c	reverse	pncA	D49Y		PZA-R	YADON	Yadon et al 10.1038/s41467-017-00721-2		2020-05-08	MM
NA	NA	NA	SNP	CDS	Rv2043c	reverse	pncA	D53A		PZA-R	YADON	Yadon et al 10.1038/s41467-017-00721-2	not confirmed	2020-05-08	MM
NA	NA	NA	SNP	CDS	Rv2043c	reverse	pncA	D53E		PZA-R	YADON	Yadon et al 10.1038/s41467-017-00721-2		2020-05-08	MM
NA	NA	NA	SNP	CDS	Rv2043c	reverse	pncA	D53G		PZA-R	YADON	Yadon et al 10.1038/s41467-017-00721-2	not confirmed	2020-05-08	MM
NA	NA	NA	SNP	CDS	Rv2043c	reverse	pncA	D53H		PZA-R	YADON	Yadon et al 10.1038/s41467-017-00721-2	not confirmed	2020-05-08	MM
NA	NA	NA	SNP	CDS	Rv2043c	reverse	pncA	D53V		PZA-R	YADON	Yadon et al 10.1038/s41467-017-00721-2	not confirmed	2020-05-08	MM
NA	NA	NA	SNP	CDS	Rv2043c	reverse	pncA	D53Y		PZA-R	YADON	Yadon et al 10.1038/s41467-017-00721-2	not confirmed	2020-05-08	MM
NA	NA	NA	SNP	CDS	Rv2043c	reverse	pncA	D56D		PZA-R	YADON	Yadon et al 10.1038/s41467-017-00721-2		2020-05-08	MM
NA	NA	NA	SNP	CDS	Rv2043c	reverse	pncA	D56G		PZA-R	YADON	Yadon et al 10.1038/s41467-017-00721-2	not confirmed	2020-05-08	MM
NA	NA	NA	SNP	CDS	Rv2043c	reverse	pncA	D56H		PZA-R	YADON	Yadon et al 10.1038/s41467-017-00721-2	not confirmed	2020-05-08	MM
NA	NA	NA	SNP	CDS	Rv2043c	reverse	pncA	D56V		PZA-R	YADON	Yadon et al 10.1038/s41467-017-00721-2	not confirmed	2020-05-08	MM
NA	NA	NA	SNP	CDS	Rv2043c	reverse	pncA	D56Y		PZA-R	YADON	Yadon et al 10.1038/s41467-017-00721-2	not confirmed	2020-05-08	MM
NA	NA	NA	SNP	CDS	Rv2043c	reverse	pncA	D63A		PZA-R	YADON	Yadon et al 10.1038/s41467-017-00721-2	not confirmed	2020-05-08	MM
NA	NA	NA	SNP	CDS	Rv2043c	reverse	pncA	D63E		PZA-R	YADON	Yadon et al 10.1038/s41467-017-00721-2		2020-05-08	MM
NA	NA	NA	SNP	CDS	Rv2043c	reverse	pncA	D63G		PZA-R	YADON	Yadon et al 10.1038/s41467-017-00721-2		2020-05-08	MM
NA	NA	NA	SNP	CDS	Rv2043c	reverse	pncA	D63H		PZA-R	YADON	Yadon et al 10.1038/s41467-017-00721-2		2020-05-08	MM
NA	NA	NA	SNP	CDS	Rv2043c	reverse	pncA	D63V		PZA-R	YADON	Yadon et al 10.1038/s41467-017-00721-2	not confirmed	2020-05-08	MM
NA	NA	NA	SNP	CDS	Rv2043c	reverse	pncA	D63Y		PZA-R	YADON	Yadon et al 10.1038/s41467-017-00721-2		2020-05-08	MM
NA	NA	NA	SNP	CDS	Rv2043c	reverse	pncA	D80A		PZA-R	YADON	Yadon et al 10.1038/s41467-017-00721-2	not confirmed	2020-05-08	MM
NA	NA	NA	SNP	CDS	Rv2043c	reverse	pncA	D80H		PZA-R	YADON	Yadon et al 10.1038/s41467-017-00721-2		2020-05-08	MM
NA	NA	NA	SNP	CDS	Rv2043c	reverse	pncA	D86A		PZA-R	YADON	Yadon et al 10.1038/s41467-017-00721-2	not confirmed	2020-05-08	MM
NA	NA	NA	SNP	CDS	Rv2043c	reverse	pncA	D86H		PZA-R	YADON	Yadon et al 10.1038/s41467-017-00721-2	not confirmed	2020-05-08	MM
NA	NA	NA	SNP	CDS	Rv2043c	reverse	pncA	D86V		PZA-R	YADON	Yadon et al 10.1038/s41467-017-00721-2		2020-05-08	MM
NA	NA	NA	SNP	CDS	Rv2043c	reverse	pncA	D86Y		PZA-R	YADON	Yadon et al 10.1038/s41467-017-00721-2	not confirmed	2020-05-08	MM
NA	NA	NA	SNP	CDS	Rv2043c	reverse	pncA	D8A		PZA-R	YADON	Yadon et al 10.1038/s41467-017-00721-2		2020-05-08	MM
NA	NA	NA	SNP	CDS	Rv2043c	reverse	pncA	D8E		PZA-R	YADON	Yadon et al 10.1038/s41467-017-00721-2		2020-05-08	MM
NA	NA	NA	SNP	CDS	Rv2043c	reverse	pncA	D8G		PZA-R	YADON	Yadon et al 10.1038/s41467-017-00721-2		2020-05-08	MM
NA	NA	NA	SNP	CDS	Rv2043c	reverse	pncA	D8H		PZA-R	YADON	Yadon et al 10.1038/s41467-017-00721-2		2020-05-08	MM
NA	NA	NA	SNP	CDS	Rv2043c	reverse	pncA	D8N		PZA-R	YADON	Yadon et al 10.1038/s41467-017-00721-2		2020-05-08	MM
NA	NA	NA	SNP	CDS	Rv2043c	reverse	pncA	D8V		PZA-R	YADON	Yadon et al 10.1038/s41467-017-00721-2		2020-05-08	MM
NA	NA	NA	SNP	CDS	Rv2043c	reverse	pncA	D8Y		PZA-R	YADON	Yadon et al 10.1038/s41467-017-00721-2		2020-05-08	MM
NA	NA	NA	SNP	CDS	Rv2043c	reverse	pncA	E107_		PZA-R	YADON	Yadon et al 10.1038/s41467-017-00721-2	not confirmed	2020-05-08	MM
NA	NA	NA	SNP	CDS	Rv2043c	reverse	pncA	E107A		PZA-R	YADON	Yadon et al 10.1038/s41467-017-00721-2	not confirmed	2020-05-08	MM
NA	NA	NA	SNP	CDS	Rv2043c	reverse	pncA	E107E		PZA-R	YADON	Yadon et al 10.1038/s41467-017-00721-2		2020-05-08	MM
NA	NA	NA	SNP	CDS	Rv2043c	reverse	pncA	E107V		PZA-R	YADON	Yadon et al 10.1038/s41467-017-00721-2	not confirmed	2020-05-08	MM
NA	NA	NA	SNP	CDS	Rv2043c	reverse	pncA	E111_		PZA-R	YADON	Yadon et al 10.1038/s41467-017-00721-2		2020-05-08	MM
NA	NA	NA	SNP	CDS	Rv2043c	reverse	pncA	E111Q		PZA-R	YADON	Yadon et al 10.1038/s41467-017-00721-2	not confirmed	2020-05-08	MM
NA	NA	NA	SNP	CDS	Rv2043c	reverse	pncA	E111V		PZA-R	YADON	Yadon et al 10.1038/s41467-017-00721-2	not confirmed	2020-05-08	MM
NA	NA	NA	SNP	CDS	Rv2043c	reverse	pncA	E127_		PZA-R	YADON	Yadon et al 10.1038/s41467-017-00721-2		2020-05-08	MM
NA	NA	NA	SNP	CDS	Rv2043c	reverse	pncA	E127A		PZA-R	YADON	Yadon et al 10.1038/s41467-017-00721-2	not confirmed	2020-05-08	MM
NA	NA	NA	SNP	CDS	Rv2043c	reverse	pncA	E127D		PZA-R	YADON	Yadon et al 10.1038/s41467-017-00721-2		2020-05-08	MM
NA	NA	NA	SNP	CDS	Rv2043c	reverse	pncA	E127Q		PZA-R	YADON	Yadon et al 10.1038/s41467-017-00721-2	not confirmed	2020-05-08	MM
NA	NA	NA	SNP	CDS	Rv2043c	reverse	pncA	E127V		PZA-R	YADON	Yadon et al 10.1038/s41467-017-00721-2	not confirmed	2020-05-08	MM
NA	NA	NA	SNP	CDS	Rv2043c	reverse	pncA	E144_		PZA-R	YADON	Yadon et al 10.1038/s41467-017-00721-2		2020-05-08	MM
NA	NA	NA	SNP	CDS	Rv2043c	reverse	pncA	E144A		PZA-R	YADON	Yadon et al 10.1038/s41467-017-00721-2	not confirmed	2020-05-08	MM
NA	NA	NA	SNP	CDS	Rv2043c	reverse	pncA	E144Q		PZA-R	YADON	Yadon et al 10.1038/s41467-017-00721-2	not confirmed	2020-05-08	MM
NA	NA	NA	SNP	CDS	Rv2043c	reverse	pncA	E15_		PZA-R	YADON	Yadon et al 10.1038/s41467-017-00721-2		2020-05-08	MM
NA	NA	NA	SNP	CDS	Rv2043c	reverse	pncA	E15A		PZA-R	YADON	Yadon et al 10.1038/s41467-017-00721-2	not confirmed	2020-05-08	MM
NA	NA	NA	SNP	CDS	Rv2043c	reverse	pncA	E15G		PZA-R	YADON	Yadon et al 10.1038/s41467-017-00721-2	not confirmed	2020-05-08	MM
NA	NA	NA	SNP	CDS	Rv2043c	reverse	pncA	E15V		PZA-R	YADON	Yadon et al 10.1038/s41467-017-00721-2	not confirmed	2020-05-08	MM
NA	NA	NA	SNP	CDS	Rv2043c	reverse	pncA	E173_		PZA-R	YADON	Yadon et al 10.1038/s41467-017-00721-2		2020-05-08	MM
NA	NA	NA	SNP	CDS	Rv2043c	reverse	pncA	E173A		PZA-R	YADON	Yadon et al 10.1038/s41467-017-00721-2	not confirmed	2020-05-08	MM
NA	NA	NA	SNP	CDS	Rv2043c	reverse	pncA	E173G		PZA-R	YADON	Yadon et al 10.1038/s41467-017-00721-2		2020-05-08	MM
NA	NA	NA	SNP	CDS	Rv2043c	reverse	pncA	E173Q		PZA-R	YADON	Yadon et al 10.1038/s41467-017-00721-2	not confirmed	2020-05-08	MM
NA	NA	NA	SNP	CDS	Rv2043c	reverse	pncA	E174_		PZA-R	YADON	Yadon et al 10.1038/s41467-017-00721-2	not confirmed	2020-05-08	MM
NA	NA	NA	SNP	CDS	Rv2043c	reverse	pncA	E174A		PZA-R	YADON	Yadon et al 10.1038/s41467-017-00721-2	not confirmed	2020-05-08	MM
NA	NA	NA	SNP	CDS	Rv2043c	reverse	pncA	E174D		PZA-R	YADON	Yadon et al 10.1038/s41467-017-00721-2	not confirmed	2020-05-08	MM
NA	NA	NA	SNP	CDS	Rv2043c	reverse	pncA	E174G		PZA-R	YADON	Yadon et al 10.1038/s41467-017-00721-2		2020-05-08	MM
NA	NA	NA	SNP	CDS	Rv2043c	reverse	pncA	E174K		PZA-R	YADON	Yadon et al 10.1038/s41467-017-00721-2		2020-05-08	MM
NA	NA	NA	SNP	CDS	Rv2043c	reverse	pncA	E174Q		PZA-R	YADON	Yadon et al 10.1038/s41467-017-00721-2	not confirmed	2020-05-08	MM
NA	NA	NA	SNP	CDS	Rv2043c	reverse	pncA	E181_		PZA-R	YADON	Yadon et al 10.1038/s41467-017-00721-2		2020-05-08	MM
NA	NA	NA	SNP	CDS	Rv2043c	reverse	pncA	E181A		PZA-R	YADON	Yadon et al 10.1038/s41467-017-00721-2	not confirmed	2020-05-08	MM
NA	NA	NA	SNP	CDS	Rv2043c	reverse	pncA	E181G		PZA-R	YADON	Yadon et al 10.1038/s41467-017-00721-2	not confirmed	2020-05-08	MM
NA	NA	NA	SNP	CDS	Rv2043c	reverse	pncA	E181K		PZA-R	YADON	Yadon et al 10.1038/s41467-017-00721-2		2020-05-08	MM
NA	NA	NA	SNP	CDS	Rv2043c	reverse	pncA	E181Q		PZA-R	YADON	Yadon et al 10.1038/s41467-017-00721-2	not confirmed	2020-05-08	MM
NA	NA	NA	SNP	CDS	Rv2043c	reverse	pncA	E181V		PZA-R	YADON	Yadon et al 10.1038/s41467-017-00721-2	not confirmed	2020-05-08	MM
NA	NA	NA	SNP	CDS	Rv2043c	reverse	pncA	E37_		PZA-R	YADON	Yadon et al 10.1038/s41467-017-00721-2		2020-05-08	MM
NA	NA	NA	SNP	CDS	Rv2043c	reverse	pncA	E37A		PZA-R	YADON	Yadon et al 10.1038/s41467-017-00721-2	not confirmed	2020-05-08	MM
NA	NA	NA	SNP	CDS	Rv2043c	reverse	pncA	E37G		PZA-R	YADON	Yadon et al 10.1038/s41467-017-00721-2	not confirmed	2020-05-08	MM
NA	NA	NA	SNP	CDS	Rv2043c	reverse	pncA	E37K		PZA-R	YADON	Yadon et al 10.1038/s41467-017-00721-2	not confirmed	2020-05-08	MM
NA	NA	NA	SNP	CDS	Rv2043c	reverse	pncA	E37Q		PZA-R	YADON	Yadon et al 10.1038/s41467-017-00721-2	not confirmed	2020-05-08	MM
NA	NA	NA	SNP	CDS	Rv2043c	reverse	pncA	E37V		PZA-R	YADON	Yadon et al 10.1038/s41467-017-00721-2	only in vitro PZA-R	2020-05-08	MM
NA	NA	NA	SNP	CDS	Rv2043c	reverse	pncA	E91_		PZA-R	YADON	Yadon et al 10.1038/s41467-017-00721-2		2020-05-08	MM
NA	NA	NA	SNP	CDS	Rv2043c	reverse	pncA	E91A		PZA-R	YADON	Yadon et al 10.1038/s41467-017-00721-2	not confirmed	2020-05-08	MM
NA	NA	NA	SNP	CDS	Rv2043c	reverse	pncA	E91G		PZA-R	YADON	Yadon et al 10.1038/s41467-017-00721-2	not confirmed	2020-05-08	MM
NA	NA	NA	SNP	CDS	Rv2043c	reverse	pncA	E91K		PZA-R	YADON	Yadon et al 10.1038/s41467-017-00721-2	not confirmed	2020-05-08	MM
NA	NA	NA	SNP	CDS	Rv2043c	reverse	pncA	E91Q		PZA-R	YADON	Yadon et al 10.1038/s41467-017-00721-2	not confirmed	2020-05-08	MM
NA	NA	NA	SNP	CDS	Rv2043c	reverse	pncA	E91V		PZA-R	YADON	Yadon et al 10.1038/s41467-017-00721-2	not confirmed	2020-05-08	MM
NA	NA	NA	SNP	CDS	Rv2043c	reverse	pncA	F106C		PZA-R	YADON	Yadon et al 10.1038/s41467-017-00721-2	not confirmed	2020-05-08	MM
NA	NA	NA	SNP	CDS	Rv2043c	reverse	pncA	F106I		PZA-R	YADON	Yadon et al 10.1038/s41467-017-00721-2	not confirmed	2020-05-08	MM
NA	NA	NA	SNP	CDS	Rv2043c	reverse	pncA	F106S		PZA-R	YADON	Yadon et al 10.1038/s41467-017-00721-2		2020-05-08	MM
NA	NA	NA	SNP	CDS	Rv2043c	reverse	pncA	F106V		PZA-R	YADON	Yadon et al 10.1038/s41467-017-00721-2	not confirmed	2020-05-08	MM
NA	NA	NA	SNP	CDS	Rv2043c	reverse	pncA	F106Y		PZA-R	YADON	Yadon et al 10.1038/s41467-017-00721-2		2020-05-08	MM
NA	NA	NA	SNP	CDS	Rv2043c	reverse	pncA	F13C		PZA-R	YADON	Yadon et al 10.1038/s41467-017-00721-2	not confirmed	2020-05-08	MM
NA	NA	NA	SNP	CDS	Rv2043c	reverse	pncA	F13I		PZA-R	YADON	Yadon et al 10.1038/s41467-017-00721-2		2020-05-08	MM
NA	NA	NA	SNP	CDS	Rv2043c	reverse	pncA	F13S		PZA-R	YADON	Yadon et al 10.1038/s41467-017-00721-2	not confirmed	2020-05-08	MM
NA	NA	NA	SNP	CDS	Rv2043c	reverse	pncA	F13V		PZA-R	YADON	Yadon et al 10.1038/s41467-017-00721-2		2020-05-08	MM
NA	NA	NA	SNP	CDS	Rv2043c	reverse	pncA	F13Y		PZA-R	YADON	Yadon et al 10.1038/s41467-017-00721-2		2020-05-08	MM
NA	NA	NA	SNP	CDS	Rv2043c	reverse	pncA	F50C		PZA-R	YADON	Yadon et al 10.1038/s41467-017-00721-2	not confirmed	2020-05-08	MM
NA	NA	NA	SNP	CDS	Rv2043c	reverse	pncA	F50F		PZA-R	YADON	Yadon et al 10.1038/s41467-017-00721-2		2020-05-08	MM
NA	NA	NA	SNP	CDS	Rv2043c	reverse	pncA	F50I		PZA-R	YADON	Yadon et al 10.1038/s41467-017-00721-2	not confirmed	2020-05-08	MM
NA	NA	NA	SNP	CDS	Rv2043c	reverse	pncA	F50L		PZA-R	YADON	Yadon et al 10.1038/s41467-017-00721-2	not confirmed	2020-05-08	MM
NA	NA	NA	SNP	CDS	Rv2043c	reverse	pncA	F50S		PZA-R	YADON	Yadon et al 10.1038/s41467-017-00721-2	not confirmed	2020-05-08	MM
NA	NA	NA	SNP	CDS	Rv2043c	reverse	pncA	F50V		PZA-R	YADON	Yadon et al 10.1038/s41467-017-00721-2	not confirmed	2020-05-08	MM
NA	NA	NA	SNP	CDS	Rv2043c	reverse	pncA	F58C		PZA-R	YADON	Yadon et al 10.1038/s41467-017-00721-2	not confirmed	2020-05-08	MM
NA	NA	NA	SNP	CDS	Rv2043c	reverse	pncA	F58I		PZA-R	YADON	Yadon et al 10.1038/s41467-017-00721-2		2020-05-08	MM
NA	NA	NA	SNP	CDS	Rv2043c	reverse	pncA	F58L		PZA-R	YADON	Yadon et al 10.1038/s41467-017-00721-2		2020-05-08	MM
NA	NA	NA	SNP	CDS	Rv2043c	reverse	pncA	F58S		PZA-R	YADON	Yadon et al 10.1038/s41467-017-00721-2		2020-05-08	MM
NA	NA	NA	SNP	CDS	Rv2043c	reverse	pncA	F58V		PZA-R	YADON	Yadon et al 10.1038/s41467-017-00721-2	not confirmed	2020-05-08	MM
NA	NA	NA	SNP	CDS	Rv2043c	reverse	pncA	F81C		PZA-R	YADON	Yadon et al 10.1038/s41467-017-00721-2	not confirmed	2020-05-08	MM
NA	NA	NA	SNP	CDS	Rv2043c	reverse	pncA	F81I		PZA-R	YADON	Yadon et al 10.1038/s41467-017-00721-2	not confirmed	2020-05-08	MM
NA	NA	NA	SNP	CDS	Rv2043c	reverse	pncA	F81S		PZA-R	YADON	Yadon et al 10.1038/s41467-017-00721-2		2020-05-08	MM
NA	NA	NA	SNP	CDS	Rv2043c	reverse	pncA	F81V		PZA-R	WALKER	Yadon et al 10.1038/s41467-017-00721-2	not confirmed	2020-05-08	MM
NA	NA	NA	SNP	CDS	Rv2043c	reverse	pncA	F94C		PZA-R	YADON	Yadon et al 10.1038/s41467-017-00721-2		2020-05-08	MM
NA	NA	NA	SNP	CDS	Rv2043c	reverse	pncA	F94F		PZA-R	YADON	Yadon et al 10.1038/s41467-017-00721-2		2020-05-08	MM
NA	NA	NA	SNP	CDS	Rv2043c	reverse	pncA	F94I		PZA-R	YADON	Yadon et al 10.1038/s41467-017-00721-2	not confirmed	2020-05-08	MM
NA	NA	NA	SNP	CDS	Rv2043c	reverse	pncA	F94L		PZA-R	WHO	Yadon et al 10.1038/s41467-017-00721-2	not confirmed	2020-05-08	MM
NA	NA	NA	SNP	CDS	Rv2043c	reverse	pncA	F94S		PZA-R	YADON	Yadon et al 10.1038/s41467-017-00721-2		2020-05-08	MM
NA	NA	NA	SNP	CDS	Rv2043c	reverse	pncA	F94V		PZA-R	YADON	Yadon et al 10.1038/s41467-017-00721-2	not confirmed	2020-05-08	MM
NA	NA	NA	SNP	CDS	Rv2043c	reverse	pncA	F94Y		PZA-R	YADON	Yadon et al 10.1038/s41467-017-00721-2	only in vivo PZA-R	2020-05-08	MM
NA	NA	NA	SNP	CDS	Rv2043c	reverse	pncA	G101_		PZA-R	YADON	Yadon et al 10.1038/s41467-017-00721-2		2020-05-08	MM
NA	NA	NA	SNP	CDS	Rv2043c	reverse	pncA	G101A		PZA-R	YADON	Yadon et al 10.1038/s41467-017-00721-2	not confirmed	2020-05-08	MM
NA	NA	NA	SNP	CDS	Rv2043c	reverse	pncA	G101E		PZA-R	YADON	Yadon et al 10.1038/s41467-017-00721-2		2020-05-08	MM
NA	NA	NA	SNP	CDS	Rv2043c	reverse	pncA	G101V		PZA-R	YADON	Yadon et al 10.1038/s41467-017-00721-2	not confirmed	2020-05-08	MM
NA	NA	NA	SNP	CDS	Rv2043c	reverse	pncA	G105C		PZA-R	YADON	Yadon et al 10.1038/s41467-017-00721-2	not confirmed	2020-05-08	MM
NA	NA	NA	SNP	CDS	Rv2043c	reverse	pncA	G105D		PZA-R	YADON	Yadon et al 10.1038/s41467-017-00721-2		2020-05-08	MM
NA	NA	NA	SNP	CDS	Rv2043c	reverse	pncA	G105R		PZA-R	YADON	Yadon et al 10.1038/s41467-017-00721-2		2020-05-08	MM
NA	NA	NA	SNP	CDS	Rv2043c	reverse	pncA	G105V		PZA-R	YADON	Yadon et al 10.1038/s41467-017-00721-2		2020-05-08	MM
NA	NA	NA	SNP	CDS	Rv2043c	reverse	pncA	G108_		PZA-R	YADON	Yadon et al 10.1038/s41467-017-00721-2		2020-05-08	MM
NA	NA	NA	SNP	CDS	Rv2043c	reverse	pncA	G108A		PZA-R	YADON	Yadon et al 10.1038/s41467-017-00721-2	not confirmed	2020-05-08	MM
NA	NA	NA	SNP	CDS	Rv2043c	reverse	pncA	G108E		PZA-R	YADON	Yadon et al 10.1038/s41467-017-00721-2		2020-05-08	MM
NA	NA	NA	SNP	CDS	Rv2043c	reverse	pncA	G108R		PZA-R	YADON	Yadon et al 10.1038/s41467-017-00721-2		2020-05-08	MM
NA	NA	NA	SNP	CDS	Rv2043c	reverse	pncA	G108V		PZA-R	YADON	Yadon et al 10.1038/s41467-017-00721-2	not confirmed	2020-05-08	MM
NA	NA	NA	SNP	CDS	Rv2043c	reverse	pncA	G113C		PZA-R	YADON	Yadon et al 10.1038/s41467-017-00721-2	not confirmed	2020-05-08	MM
NA	NA	NA	SNP	CDS	Rv2043c	reverse	pncA	G113D		PZA-R	YADON	Yadon et al 10.1038/s41467-017-00721-2	not confirmed	2020-05-08	MM
NA	NA	NA	SNP	CDS	Rv2043c	reverse	pncA	G124R		PZA-R	YADON	Yadon et al 10.1038/s41467-017-00721-2	not confirmed	2020-05-08	MM
NA	NA	NA	SNP	CDS	Rv2043c	reverse	pncA	G124S		PZA-R	YADON	Yadon et al 10.1038/s41467-017-00721-2		2020-05-08	MM
NA	NA	NA	SNP	CDS	Rv2043c	reverse	pncA	G124V		PZA-R	YADON	Yadon et al 10.1038/s41467-017-00721-2	not confirmed	2020-05-08	MM
NA	NA	NA	SNP	CDS	Rv2043c	reverse	pncA	G132A		PZA-R	YADON	Yadon et al 10.1038/s41467-017-00721-2		2020-05-08	MM
NA	NA	NA	SNP	CDS	Rv2043c	reverse	pncA	G132C		PZA-R	YADON	Yadon et al 10.1038/s41467-017-00721-2		2020-05-08	MM
NA	NA	NA	SNP	CDS	Rv2043c	reverse	pncA	G132D		PZA-R	YADON	Yadon et al 10.1038/s41467-017-00721-2		2020-05-08	MM
NA	NA	NA	SNP	CDS	Rv2043c	reverse	pncA	G132R		PZA-R	YADON	Yadon et al 10.1038/s41467-017-00721-2		2020-05-08	MM
NA	NA	NA	SNP	CDS	Rv2043c	reverse	pncA	G132S		PZA-R	YADON	Yadon et al 10.1038/s41467-017-00721-2		2020-05-08	MM
NA	NA	NA	SNP	CDS	Rv2043c	reverse	pncA	G132V		PZA-R	YADON	Yadon et al 10.1038/s41467-017-00721-2		2020-05-08	MM
NA	NA	NA	SNP	CDS	Rv2043c	reverse	pncA	G150A		PZA-R	YADON	Yadon et al 10.1038/s41467-017-00721-2	not confirmed	2020-05-08	MM
NA	NA	NA	SNP	CDS	Rv2043c	reverse	pncA	G150C		PZA-R	YADON	Yadon et al 10.1038/s41467-017-00721-2	not confirmed	2020-05-08	MM
NA	NA	NA	SNP	CDS	Rv2043c	reverse	pncA	G150D		PZA-R	YADON	Yadon et al 10.1038/s41467-017-00721-2	not confirmed	2020-05-08	MM
NA	NA	NA	SNP	CDS	Rv2043c	reverse	pncA	G150G		PZA-R	YADON	Yadon et al 10.1038/s41467-017-00721-2		2020-05-08	MM
NA	NA	NA	SNP	CDS	Rv2043c	reverse	pncA	G150R		PZA-R	YADON	Yadon et al 10.1038/s41467-017-00721-2	not confirmed	2020-05-08	MM
NA	NA	NA	SNP	CDS	Rv2043c	reverse	pncA	G150S		PZA-R	YADON	Yadon et al 10.1038/s41467-017-00721-2	not confirmed	2020-05-08	MM
NA	NA	NA	SNP	CDS	Rv2043c	reverse	pncA	G150V		PZA-R	YADON	Yadon et al 10.1038/s41467-017-00721-2	not confirmed	2020-05-08	MM
NA	NA	NA	SNP	CDS	Rv2043c	reverse	pncA	G162A		PZA-R	YADON	Yadon et al 10.1038/s41467-017-00721-2		2020-05-08	MM
NA	NA	NA	SNP	CDS	Rv2043c	reverse	pncA	G162D		PZA-R	YADON	Yadon et al 10.1038/s41467-017-00721-2		2020-05-08	MM
NA	NA	NA	SNP	CDS	Rv2043c	reverse	pncA	G162R		PZA-R	YADON	Yadon et al 10.1038/s41467-017-00721-2	not confirmed	2020-05-08	MM
NA	NA	NA	SNP	CDS	Rv2043c	reverse	pncA	G162S		PZA-R	YADON	Yadon et al 10.1038/s41467-017-00721-2	not confirmed	2020-05-08	MM
NA	NA	NA	SNP	CDS	Rv2043c	reverse	pncA	G162V		PZA-R	YADON	Yadon et al 10.1038/s41467-017-00721-2		2020-05-08	MM
NA	NA	NA	SNP	CDS	Rv2043c	reverse	pncA	G16A		PZA-R	YADON	Yadon et al 10.1038/s41467-017-00721-2	not confirmed	2020-05-08	MM
NA	NA	NA	SNP	CDS	Rv2043c	reverse	pncA	G16C		PZA-R	YADON	Yadon et al 10.1038/s41467-017-00721-2	not confirmed	2020-05-08	MM
NA	NA	NA	SNP	CDS	Rv2043c	reverse	pncA	G16D		PZA-R	YADON	Yadon et al 10.1038/s41467-017-00721-2	not confirmed	2020-05-08	MM
NA	NA	NA	SNP	CDS	Rv2043c	reverse	pncA	G16G		PZA-R	YADON	Yadon et al 10.1038/s41467-017-00721-2		2020-05-08	MM
NA	NA	NA	SNP	CDS	Rv2043c	reverse	pncA	G16R		PZA-R	YADON	Yadon et al 10.1038/s41467-017-00721-2		2020-05-08	MM
NA	NA	NA	SNP	CDS	Rv2043c	reverse	pncA	G16V		PZA-R	YADON	Yadon et al 10.1038/s41467-017-00721-2		2020-05-08	MM
NA	NA	NA	SNP	CDS	Rv2043c	reverse	pncA	G17A		PZA-R	YADON	Yadon et al 10.1038/s41467-017-00721-2	only in vivo PZA-R	2020-05-08	MM
NA	NA	NA	SNP	CDS	Rv2043c	reverse	pncA	G17C		PZA-R	YADON	Yadon et al 10.1038/s41467-017-00721-2		2020-05-08	MM
NA	NA	NA	SNP	CDS	Rv2043c	reverse	pncA	G17D		PZA-R	YADON	Yadon et al 10.1038/s41467-017-00721-2		2020-05-08	MM
NA	NA	NA	SNP	CDS	Rv2043c	reverse	pncA	G17R		PZA-R	YADON	Yadon et al 10.1038/s41467-017-00721-2	not confirmed	2020-05-08	MM
NA	NA	NA	SNP	CDS	Rv2043c	reverse	pncA	G23C		PZA-R	YADON	Yadon et al 10.1038/s41467-017-00721-2	not confirmed	2020-05-08	MM
NA	NA	NA	SNP	CDS	Rv2043c	reverse	pncA	G23D		PZA-R	YADON	Yadon et al 10.1038/s41467-017-00721-2	not confirmed	2020-05-08	MM
NA	NA	NA	SNP	CDS	Rv2043c	reverse	pncA	G23V		PZA-R	YADON	Yadon et al 10.1038/s41467-017-00721-2		2020-05-08	MM
NA	NA	NA	SNP	CDS	Rv2043c	reverse	pncA	G24A		PZA-R	YADON	Yadon et al 10.1038/s41467-017-00721-2	not confirmed	2020-05-08	MM
NA	NA	NA	SNP	CDS	Rv2043c	reverse	pncA	G24C		PZA-R	YADON	Yadon et al 10.1038/s41467-017-00721-2	not confirmed	2020-05-08	MM
NA	NA	NA	SNP	CDS	Rv2043c	reverse	pncA	G24D		PZA-R	YADON	Yadon et al 10.1038/s41467-017-00721-2		2020-05-08	MM
NA	NA	NA	SNP	CDS	Rv2043c	reverse	pncA	G24R		PZA-R	YADON	Yadon et al 10.1038/s41467-017-00721-2	not confirmed	2020-05-08	MM
NA	NA	NA	SNP	CDS	Rv2043c	reverse	pncA	G24S		PZA-R	YADON	Yadon et al 10.1038/s41467-017-00721-2	not confirmed	2020-05-08	MM
NA	NA	NA	SNP	CDS	Rv2043c	reverse	pncA	G24V		PZA-R	YADON	Yadon et al 10.1038/s41467-017-00721-2		2020-05-08	MM
NA	NA	NA	SNP	CDS	Rv2043c	reverse	pncA	G55A		PZA-R	YADON	Yadon et al 10.1038/s41467-017-00721-2	not confirmed	2020-05-08	MM
NA	NA	NA	SNP	CDS	Rv2043c	reverse	pncA	G55C		PZA-R	YADON	Yadon et al 10.1038/s41467-017-00721-2		2020-05-08	MM
NA	NA	NA	SNP	CDS	Rv2043c	reverse	pncA	G55D		PZA-R	YADON	Yadon et al 10.1038/s41467-017-00721-2	not confirmed	2020-05-08	MM
NA	NA	NA	SNP	CDS	Rv2043c	reverse	pncA	G55R		PZA-R	YADON	Yadon et al 10.1038/s41467-017-00721-2	not confirmed	2020-05-08	MM
NA	NA	NA	SNP	CDS	Rv2043c	reverse	pncA	G55S		PZA-R	YADON	Yadon et al 10.1038/s41467-017-00721-2	not confirmed	2020-05-08	MM
NA	NA	NA	SNP	CDS	Rv2043c	reverse	pncA	G60A		PZA-R	YADON	Yadon et al 10.1038/s41467-017-00721-2	not confirmed	2020-05-08	MM
NA	NA	NA	SNP	CDS	Rv2043c	reverse	pncA	G75A		PZA-R	YADON	Yadon et al 10.1038/s41467-017-00721-2	not confirmed	2020-05-08	MM
NA	NA	NA	SNP	CDS	Rv2043c	reverse	pncA	G75R		PZA-R	YADON	Yadon et al 10.1038/s41467-017-00721-2	not confirmed	2020-05-08	MM
NA	NA	NA	SNP	CDS	Rv2043c	reverse	pncA	G75S		PZA-R	YADON	Yadon et al 10.1038/s41467-017-00721-2	only in vivo PZA-R	2020-05-08	MM
NA	NA	NA	SNP	CDS	Rv2043c	reverse	pncA	G75V		PZA-R	YADON	Yadon et al 10.1038/s41467-017-00721-2		2020-05-08	MM
NA	NA	NA	SNP	CDS	Rv2043c	reverse	pncA	G78A		PZA-R	YADON	Yadon et al 10.1038/s41467-017-00721-2	not confirmed	2020-05-08	MM
NA	NA	NA	SNP	CDS	Rv2043c	reverse	pncA	G78C		PZA-R	YADON	Yadon et al 10.1038/s41467-017-00721-2		2020-05-08	MM
NA	NA	NA	SNP	CDS	Rv2043c	reverse	pncA	G78D		PZA-R	YADON	Yadon et al 10.1038/s41467-017-00721-2		2020-05-08	MM
NA	NA	NA	SNP	CDS	Rv2043c	reverse	pncA	G78R		PZA-R	YADON	Yadon et al 10.1038/s41467-017-00721-2	not confirmed	2020-05-08	MM
NA	NA	NA	SNP	CDS	Rv2043c	reverse	pncA	G78V		PZA-R	YADON	Yadon et al 10.1038/s41467-017-00721-2		2020-05-08	MM
NA	NA	NA	SNP	CDS	Rv2043c	reverse	pncA	G97A		PZA-R	YADON	Yadon et al 10.1038/s41467-017-00721-2	not confirmed	2020-05-08	MM
NA	NA	NA	SNP	CDS	Rv2043c	reverse	pncA	G97C		PZA-R	YADON	Yadon et al 10.1038/s41467-017-00721-2		2020-05-08	MM
NA	NA	NA	SNP	CDS	Rv2043c	reverse	pncA	G97D		PZA-R	YADON	Yadon et al 10.1038/s41467-017-00721-2		2020-05-08	MM
NA	NA	NA	SNP	CDS	Rv2043c	reverse	pncA	G97R		PZA-R	WALKER	Yadon et al 10.1038/s41467-017-00721-2	not confirmed	2020-05-08	MM
NA	NA	NA	SNP	CDS	Rv2043c	reverse	pncA	G97S		PZA-R	YADON	Yadon et al 10.1038/s41467-017-00721-2		2020-05-08	MM
NA	NA	NA	SNP	CDS	Rv2043c	reverse	pncA	G97V		PZA-R	YADON	Yadon et al 10.1038/s41467-017-00721-2	not confirmed	2020-05-08	MM
NA	NA	NA	SNP	CDS	Rv2043c	reverse	pncA	H137D		PZA-R	YADON	Yadon et al 10.1038/s41467-017-00721-2		2020-05-08	MM
NA	NA	NA	SNP	CDS	Rv2043c	reverse	pncA	H137L		PZA-R	YADON	Yadon et al 10.1038/s41467-017-00721-2	not confirmed	2020-05-08	MM
NA	NA	NA	SNP	CDS	Rv2043c	reverse	pncA	H137N		PZA-R	YADON	Yadon et al 10.1038/s41467-017-00721-2	only in vivo PZA-R	2020-05-08	MM
NA	NA	NA	SNP	CDS	Rv2043c	reverse	pncA	H137P		PZA-R	YADON	Yadon et al 10.1038/s41467-017-00721-2		2020-05-08	MM
NA	NA	NA	SNP	CDS	Rv2043c	reverse	pncA	H137Y		PZA-R	YADON	Yadon et al 10.1038/s41467-017-00721-2	not confirmed	2020-05-08	MM
NA	NA	NA	SNP	CDS	Rv2043c	reverse	pncA	H42D		PZA-R	YADON	Yadon et al 10.1038/s41467-017-00721-2	only in vivo PZA-R	2020-05-08	MM
NA	NA	NA	SNP	CDS	Rv2043c	reverse	pncA	H42N		PZA-R	YADON	Yadon et al 10.1038/s41467-017-00721-2		2020-05-08	MM
NA	NA	NA	SNP	CDS	Rv2043c	reverse	pncA	H42P		PZA-R	YADON	Yadon et al 10.1038/s41467-017-00721-2	not confirmed	2020-05-08	MM
NA	NA	NA	SNP	CDS	Rv2043c	reverse	pncA	H42Q		PZA-R	YADON	Yadon et al 10.1038/s41467-017-00721-2		2020-05-08	MM
NA	NA	NA	SNP	CDS	Rv2043c	reverse	pncA	H42Y		PZA-R	YADON	Yadon et al 10.1038/s41467-017-00721-2	not confirmed	2020-05-08	MM
NA	NA	NA	SNP	CDS	Rv2043c	reverse	pncA	H43N		PZA-R	YADON	Yadon et al 10.1038/s41467-017-00721-2	not confirmed	2020-05-08	MM
NA	NA	NA	SNP	CDS	Rv2043c	reverse	pncA	H43P		PZA-R	YADON	Yadon et al 10.1038/s41467-017-00721-2		2020-05-08	MM
NA	NA	NA	SNP	CDS	Rv2043c	reverse	pncA	H43Q		PZA-R	YADON	Yadon et al 10.1038/s41467-017-00721-2		2020-05-08	MM
NA	NA	NA	SNP	CDS	Rv2043c	reverse	pncA	H51D		PZA-R	YADON	Yadon et al 10.1038/s41467-017-00721-2		2020-05-08	MM
NA	NA	NA	SNP	CDS	Rv2043c	reverse	pncA	H51L		PZA-R	YADON	Yadon et al 10.1038/s41467-017-00721-2		2020-05-08	MM
NA	NA	NA	SNP	CDS	Rv2043c	reverse	pncA	H51N		PZA-R	YADON	Yadon et al 10.1038/s41467-017-00721-2		2020-05-08	MM
NA	NA	NA	SNP	CDS	Rv2043c	reverse	pncA	H51P		PZA-R	YADON	Yadon et al 10.1038/s41467-017-00721-2	not confirmed	2020-05-08	MM
NA	NA	NA	SNP	CDS	Rv2043c	reverse	pncA	H51Q		PZA-R	WHO	Yadon et al 10.1038/s41467-017-00721-2	not confirmed	2020-05-08	MM
NA	NA	NA	SNP	CDS	Rv2043c	reverse	pncA	H51R		PZA-R	YADON	Yadon et al 10.1038/s41467-017-00721-2		2020-05-08	MM
NA	NA	NA	SNP	CDS	Rv2043c	reverse	pncA	H51Y		PZA-R	YADON	Yadon et al 10.1038/s41467-017-00721-2		2020-05-08	MM
NA	NA	NA	SNP	CDS	Rv2043c	reverse	pncA	H57L		PZA-R	YADON	Yadon et al 10.1038/s41467-017-00721-2		2020-05-08	MM
NA	NA	NA	SNP	CDS	Rv2043c	reverse	pncA	H57N		PZA-R	YADON	Yadon et al 10.1038/s41467-017-00721-2		2020-05-08	MM
NA	NA	NA	SNP	CDS	Rv2043c	reverse	pncA	H57P		PZA-R	YADON	Yadon et al 10.1038/s41467-017-00721-2		2020-05-08	MM
NA	NA	NA	SNP	CDS	Rv2043c	reverse	pncA	H57Q		PZA-R	YADON	Yadon et al 10.1038/s41467-017-00721-2		2020-05-08	MM
NA	NA	NA	SNP	CDS	Rv2043c	reverse	pncA	H57R		PZA-R	YADON	Yadon et al 10.1038/s41467-017-00721-2		2020-05-08	MM
NA	NA	NA	SNP	CDS	Rv2043c	reverse	pncA	H57Y		PZA-R	YADON	Yadon et al 10.1038/s41467-017-00721-2		2020-05-08	MM
NA	NA	NA	SNP	CDS	Rv2043c	reverse	pncA	H71D		PZA-R	YADON	Yadon et al 10.1038/s41467-017-00721-2	not confirmed	2020-05-08	MM
NA	NA	NA	SNP	CDS	Rv2043c	reverse	pncA	H71H		PZA-R	YADON	Yadon et al 10.1038/s41467-017-00721-2		2020-05-08	MM
NA	NA	NA	SNP	CDS	Rv2043c	reverse	pncA	H71L		PZA-R	YADON	Yadon et al 10.1038/s41467-017-00721-2		2020-05-08	MM
NA	NA	NA	SNP	CDS	Rv2043c	reverse	pncA	H71N		PZA-R	YADON	Yadon et al 10.1038/s41467-017-00721-2		2020-05-08	MM
NA	NA	NA	SNP	CDS	Rv2043c	reverse	pncA	H71P		PZA-R	YADON	Yadon et al 10.1038/s41467-017-00721-2	not confirmed	2020-05-08	MM
NA	NA	NA	SNP	CDS	Rv2043c	reverse	pncA	H71Q		PZA-R	YADON	Yadon et al 10.1038/s41467-017-00721-2		2020-05-08	MM
NA	NA	NA	SNP	CDS	Rv2043c	reverse	pncA	H71R		PZA-R	YADON	Yadon et al 10.1038/s41467-017-00721-2		2020-05-08	MM
NA	NA	NA	SNP	CDS	Rv2043c	reverse	pncA	H71Y		PZA-R	YADON	Yadon et al 10.1038/s41467-017-00721-2		2020-05-08	MM
NA	NA	NA	SNP	CDS	Rv2043c	reverse	pncA	H82D		PZA-R	YADON	Yadon et al 10.1038/s41467-017-00721-2	not confirmed	2020-05-08	MM
NA	NA	NA	SNP	CDS	Rv2043c	reverse	pncA	H82L		PZA-R	YADON	Yadon et al 10.1038/s41467-017-00721-2		2020-05-08	MM
NA	NA	NA	SNP	CDS	Rv2043c	reverse	pncA	H82N		PZA-R	YADON	Yadon et al 10.1038/s41467-017-00721-2	not confirmed	2020-05-08	MM
NA	NA	NA	SNP	CDS	Rv2043c	reverse	pncA	H82P		PZA-R	YADON	Yadon et al 10.1038/s41467-017-00721-2	not confirmed	2020-05-08	MM
NA	NA	NA	SNP	CDS	Rv2043c	reverse	pncA	H82R		PZA-R	YADON	Yadon et al 10.1038/s41467-017-00721-2		2020-05-08	MM
NA	NA	NA	SNP	CDS	Rv2043c	reverse	pncA	H82Y		PZA-R	YADON	Yadon et al 10.1038/s41467-017-00721-2	not confirmed	2020-05-08	MM
NA	NA	NA	SNP	CDS	Rv2043c	reverse	pncA	I133F		PZA-R	YADON	Yadon et al 10.1038/s41467-017-00721-2		2020-05-08	MM
NA	NA	NA	SNP	CDS	Rv2043c	reverse	pncA	I133L		PZA-R	YADON	Yadon et al 10.1038/s41467-017-00721-2	not confirmed	2020-05-08	MM
NA	NA	NA	SNP	CDS	Rv2043c	reverse	pncA	I133N		PZA-R	YADON	Yadon et al 10.1038/s41467-017-00721-2		2020-05-08	MM
NA	NA	NA	SNP	CDS	Rv2043c	reverse	pncA	I133S		PZA-R	YADON	Yadon et al 10.1038/s41467-017-00721-2	only in vivo PZA-R	2020-05-08	MM
NA	NA	NA	SNP	CDS	Rv2043c	reverse	pncA	I133T		PZA-R	YADON	Yadon et al 10.1038/s41467-017-00721-2	not confirmed	2020-05-08	MM
NA	NA	NA	SNP	CDS	Rv2043c	reverse	pncA	I31F		PZA-R	YADON	Yadon et al 10.1038/s41467-017-00721-2		2020-05-08	MM
NA	NA	NA	SNP	CDS	Rv2043c	reverse	pncA	I31L		PZA-R	YADON	Yadon et al 10.1038/s41467-017-00721-2	not confirmed	2020-05-08	MM
NA	NA	NA	SNP	CDS	Rv2043c	reverse	pncA	I31M		PZA-R	YADON	Yadon et al 10.1038/s41467-017-00721-2	not confirmed	2020-05-08	MM
NA	NA	NA	SNP	CDS	Rv2043c	reverse	pncA	I31N		PZA-R	YADON	Yadon et al 10.1038/s41467-017-00721-2		2020-05-08	MM
NA	NA	NA	SNP	CDS	Rv2043c	reverse	pncA	I31S		PZA-R	YADON	Yadon et al 10.1038/s41467-017-00721-2	not confirmed	2020-05-08	MM
NA	NA	NA	SNP	CDS	Rv2043c	reverse	pncA	I31T		PZA-R	YADON	Yadon et al 10.1038/s41467-017-00721-2		2020-05-08	MM
NA	NA	NA	SNP	CDS	Rv2043c	reverse	pncA	I31V		PZA-R	YADON	Yadon et al 10.1038/s41467-017-00721-2	not confirmed	2020-05-08	MM
NA	NA	NA	SNP	CDS	Rv2043c	reverse	pncA	I52F		PZA-R	YADON	Yadon et al 10.1038/s41467-017-00721-2	not confirmed	2020-05-08	MM
NA	NA	NA	SNP	CDS	Rv2043c	reverse	pncA	I52S		PZA-R	YADON	Yadon et al 10.1038/s41467-017-00721-2	not confirmed	2020-05-08	MM
NA	NA	NA	SNP	CDS	Rv2043c	reverse	pncA	I52T		PZA-R	YADON	Yadon et al 10.1038/s41467-017-00721-2		2020-05-08	MM
NA	NA	NA	SNP	CDS	Rv2043c	reverse	pncA	I52V		PZA-R	YADON	Yadon et al 10.1038/s41467-017-00721-2	only in vivo PZA-R	2020-05-08	MM
NA	NA	NA	SNP	CDS	Rv2043c	reverse	pncA	I5F		PZA-R	YADON	Yadon et al 10.1038/s41467-017-00721-2		2020-05-08	MM
NA	NA	NA	SNP	CDS	Rv2043c	reverse	pncA	I5L		PZA-R	YADON	Yadon et al 10.1038/s41467-017-00721-2	not confirmed	2020-05-08	MM
NA	NA	NA	SNP	CDS	Rv2043c	reverse	pncA	I5M		PZA-R	YADON	Yadon et al 10.1038/s41467-017-00721-2		2020-05-08	MM
NA	NA	NA	SNP	CDS	Rv2043c	reverse	pncA	I5N		PZA-R	YADON	Yadon et al 10.1038/s41467-017-00721-2		2020-05-08	MM
NA	NA	NA	SNP	CDS	Rv2043c	reverse	pncA	I5S		PZA-R	YADON	Yadon et al 10.1038/s41467-017-00721-2	not confirmed	2020-05-08	MM
NA	NA	NA	SNP	CDS	Rv2043c	reverse	pncA	I5T		PZA-R	YADON	Yadon et al 10.1038/s41467-017-00721-2		2020-05-08	MM
NA	NA	NA	SNP	CDS	Rv2043c	reverse	pncA	I6F		PZA-R	YADON	Yadon et al 10.1038/s41467-017-00721-2		2020-05-08	MM
NA	NA	NA	SNP	CDS	Rv2043c	reverse	pncA	I6L		PZA-R	YADON	Yadon et al 10.1038/s41467-017-00721-2	not confirmed	2020-05-08	MM
NA	NA	NA	SNP	CDS	Rv2043c	reverse	pncA	I6M		PZA-R	YADON	Yadon et al 10.1038/s41467-017-00721-2		2020-05-08	MM
NA	NA	NA	SNP	CDS	Rv2043c	reverse	pncA	I6N		PZA-R	YADON	Yadon et al 10.1038/s41467-017-00721-2	not confirmed	2020-05-08	MM
NA	NA	NA	SNP	CDS	Rv2043c	reverse	pncA	I6S		PZA-R	YADON	Yadon et al 10.1038/s41467-017-00721-2	not confirmed	2020-05-08	MM
NA	NA	NA	SNP	CDS	Rv2043c	reverse	pncA	I6T		PZA-R	YADON	Yadon et al 10.1038/s41467-017-00721-2		2020-05-08	MM
NA	NA	NA	SNP	CDS	Rv2043c	reverse	pncA	I6V		PZA-R	YADON	Yadon et al 10.1038/s41467-017-00721-2	not confirmed	2020-05-08	MM
NA	NA	NA	SNP	CDS	Rv2043c	reverse	pncA	I90L		PZA-R	YADON	Yadon et al 10.1038/s41467-017-00721-2	not confirmed	2020-05-08	MM
NA	NA	NA	SNP	CDS	Rv2043c	reverse	pncA	I90M		PZA-R	YADON	Yadon et al 10.1038/s41467-017-00721-2	not confirmed	2020-05-08	MM
NA	NA	NA	SNP	CDS	Rv2043c	reverse	pncA	I90N		PZA-R	YADON	Yadon et al 10.1038/s41467-017-00721-2	not confirmed	2020-05-08	MM
NA	NA	NA	SNP	CDS	Rv2043c	reverse	pncA	I90S		PZA-R	YADON	Yadon et al 10.1038/s41467-017-00721-2	not confirmed	2020-05-08	MM
NA	NA	NA	SNP	CDS	Rv2043c	reverse	pncA	I90T		PZA-R	YADON	Yadon et al 10.1038/s41467-017-00721-2	not confirmed	2020-05-08	MM
NA	NA	NA	SNP	CDS	Rv2043c	reverse	pncA	K48_		PZA-R	YADON	Yadon et al 10.1038/s41467-017-00721-2		2020-05-08	MM
NA	NA	NA	SNP	CDS	Rv2043c	reverse	pncA	K48E		PZA-R	YADON	Yadon et al 10.1038/s41467-017-00721-2		2020-05-08	MM
NA	NA	NA	SNP	CDS	Rv2043c	reverse	pncA	K48M		PZA-R	YADON	Yadon et al 10.1038/s41467-017-00721-2	only in vivo PZA-R	2020-05-08	MM
NA	NA	NA	SNP	CDS	Rv2043c	reverse	pncA	K48N		PZA-R	YADON	Yadon et al 10.1038/s41467-017-00721-2	not confirmed	2020-05-08	MM
NA	NA	NA	SNP	CDS	Rv2043c	reverse	pncA	K48R		PZA-R	YADON	Yadon et al 10.1038/s41467-017-00721-2	not confirmed	2020-05-08	MM
NA	NA	NA	SNP	CDS	Rv2043c	reverse	pncA	K48T		PZA-R	YADON	Yadon et al 10.1038/s41467-017-00721-2		2020-05-08	MM
NA	NA	NA	SNP	CDS	Rv2043c	reverse	pncA	K96_		PZA-R	YADON	Yadon et al 10.1038/s41467-017-00721-2		2020-05-08	MM
NA	NA	NA	SNP	CDS	Rv2043c	reverse	pncA	K96E		PZA-R	YADON	Yadon et al 10.1038/s41467-017-00721-2		2020-05-08	MM
NA	NA	NA	SNP	CDS	Rv2043c	reverse	pncA	K96M		PZA-R	YADON	Yadon et al 10.1038/s41467-017-00721-2		2020-05-08	MM
NA	NA	NA	SNP	CDS	Rv2043c	reverse	pncA	K96N		PZA-R	YADON	Yadon et al 10.1038/s41467-017-00721-2		2020-05-08	MM
NA	NA	NA	SNP	CDS	Rv2043c	reverse	pncA	K96Q		PZA-R	YADON	Yadon et al 10.1038/s41467-017-00721-2		2020-05-08	MM
NA	NA	NA	SNP	CDS	Rv2043c	reverse	pncA	K96R		PZA-R	YADON	Yadon et al 10.1038/s41467-017-00721-2		2020-05-08	MM
NA	NA	NA	SNP	CDS	Rv2043c	reverse	pncA	K96T		PZA-R	YADON	Yadon et al 10.1038/s41467-017-00721-2		2020-05-08	MM
NA	NA	NA	SNP	CDS	Rv2043c	reverse	pncA	L116M		PZA-R	YADON	Yadon et al 10.1038/s41467-017-00721-2	not confirmed	2020-05-08	MM
NA	NA	NA	SNP	CDS	Rv2043c	reverse	pncA	L116P		PZA-R	YADON	Yadon et al 10.1038/s41467-017-00721-2	only in vivo PZA-R	2020-05-08	MM
NA	NA	NA	SNP	CDS	Rv2043c	reverse	pncA	L116Q		PZA-R	YADON	Yadon et al 10.1038/s41467-017-00721-2		2020-05-08	MM
NA	NA	NA	SNP	CDS	Rv2043c	reverse	pncA	L116R		PZA-R	YADON	Yadon et al 10.1038/s41467-017-00721-2		2020-05-08	MM
NA	NA	NA	SNP	CDS	Rv2043c	reverse	pncA	L116V		PZA-R	YADON	Yadon et al 10.1038/s41467-017-00721-2	not confirmed	2020-05-08	MM
NA	NA	NA	SNP	CDS	Rv2043c	reverse	pncA	L117M		PZA-R	YADON	Yadon et al 10.1038/s41467-017-00721-2	not confirmed	2020-05-08	MM
NA	NA	NA	SNP	CDS	Rv2043c	reverse	pncA	L117Q		PZA-R	YADON	Yadon et al 10.1038/s41467-017-00721-2		2020-05-08	MM
NA	NA	NA	SNP	CDS	Rv2043c	reverse	pncA	L117R		PZA-R	YADON	Yadon et al 10.1038/s41467-017-00721-2	not confirmed	2020-05-08	MM
NA	NA	NA	SNP	CDS	Rv2043c	reverse	pncA	L120P		PZA-R	YADON	Yadon et al 10.1038/s41467-017-00721-2		2020-05-08	MM
NA	NA	NA	SNP	CDS	Rv2043c	reverse	pncA	L120Q		PZA-R	YADON	Yadon et al 10.1038/s41467-017-00721-2		2020-05-08	MM
NA	NA	NA	SNP	CDS	Rv2043c	reverse	pncA	L120R		PZA-R	YADON	Yadon et al 10.1038/s41467-017-00721-2	not confirmed	2020-05-08	MM
NA	NA	NA	SNP	CDS	Rv2043c	reverse	pncA	L151_		PZA-R	YADON	Yadon et al 10.1038/s41467-017-00721-2		2020-05-08	MM
NA	NA	NA	SNP	CDS	Rv2043c	reverse	pncA	L151S		PZA-R	YADON	Yadon et al 10.1038/s41467-017-00721-2		2020-05-08	MM
NA	NA	NA	SNP	CDS	Rv2043c	reverse	pncA	L151V		PZA-R	YADON	Yadon et al 10.1038/s41467-017-00721-2	not confirmed	2020-05-08	MM
NA	NA	NA	SNP	CDS	Rv2043c	reverse	pncA	L151W		PZA-R	YADON	Yadon et al 10.1038/s41467-017-00721-2	not confirmed	2020-05-08	MM
NA	NA	NA	SNP	CDS	Rv2043c	reverse	pncA	L156P		PZA-R	YADON	Yadon et al 10.1038/s41467-017-00721-2		2020-05-08	MM
NA	NA	NA	SNP	CDS	Rv2043c	reverse	pncA	L156Q		PZA-R	YADON	Yadon et al 10.1038/s41467-017-00721-2	not confirmed	2020-05-08	MM
NA	NA	NA	SNP	CDS	Rv2043c	reverse	pncA	L156R		PZA-R	YADON	Yadon et al 10.1038/s41467-017-00721-2		2020-05-08	MM
NA	NA	NA	SNP	CDS	Rv2043c	reverse	pncA	L156V		PZA-R	YADON	Yadon et al 10.1038/s41467-017-00721-2	not confirmed	2020-05-08	MM
NA	NA	NA	SNP	CDS	Rv2043c	reverse	pncA	L159M		PZA-R	YADON	Yadon et al 10.1038/s41467-017-00721-2	not confirmed	2020-05-08	MM
NA	NA	NA	SNP	CDS	Rv2043c	reverse	pncA	L159P		PZA-R	YADON	Yadon et al 10.1038/s41467-017-00721-2		2020-05-08	MM
NA	NA	NA	SNP	CDS	Rv2043c	reverse	pncA	L159Q		PZA-R	YADON	Yadon et al 10.1038/s41467-017-00721-2		2020-05-08	MM
NA	NA	NA	SNP	CDS	Rv2043c	reverse	pncA	L159V		PZA-R	YADON	Yadon et al 10.1038/s41467-017-00721-2		2020-05-08	MM
NA	NA	NA	SNP	CDS	Rv2043c	reverse	pncA	L172E		PZA-R	WALKER			2020-05-08	MM
NA	NA	NA	SNP	CDS	Rv2043c	reverse	pncA	L172M		PZA-R	YADON	Yadon et al 10.1038/s41467-017-00721-2	not confirmed	2020-05-08	MM
NA	NA	NA	SNP	CDS	Rv2043c	reverse	pncA	L172P		PZA-R	YADON	Yadon et al 10.1038/s41467-017-00721-2		2020-05-08	MM
NA	NA	NA	SNP	CDS	Rv2043c	reverse	pncA	L172R		PZA-R	YADON	Yadon et al 10.1038/s41467-017-00721-2	not confirmed	2020-05-08	MM
NA	NA	NA	SNP	CDS	Rv2043c	reverse	pncA	L172V		PZA-R	YADON	Yadon et al 10.1038/s41467-017-00721-2	not confirmed	2020-05-08	MM
NA	NA	NA	SNP	CDS	Rv2043c	reverse	pncA	L182_		PZA-R	YADON	Yadon et al 10.1038/s41467-017-00721-2	not confirmed	2020-05-08	MM
NA	NA	NA	SNP	CDS	Rv2043c	reverse	pncA	L182F		PZA-R	YADON	Yadon et al 10.1038/s41467-017-00721-2	not confirmed	2020-05-08	MM
NA	NA	NA	SNP	CDS	Rv2043c	reverse	pncA	L182S		PZA-R	YADON	Yadon et al 10.1038/s41467-017-00721-2		2020-05-08	MM
NA	NA	NA	SNP	CDS	Rv2043c	reverse	pncA	L182V		PZA-R	YADON	Yadon et al 10.1038/s41467-017-00721-2	not confirmed	2020-05-08	MM
NA	NA	NA	SNP	CDS	Rv2043c	reverse	pncA	L182W		PZA-R	YADON	Yadon et al 10.1038/s41467-017-00721-2	only in vivo PZA-R	2020-05-08	MM
NA	NA	NA	SNP	CDS	Rv2043c	reverse	pncA	L19L		PZA-R	YADON	Yadon et al 10.1038/s41467-017-00721-2		2020-05-08	MM
NA	NA	NA	SNP	CDS	Rv2043c	reverse	pncA	L19M		PZA-R	YADON	Yadon et al 10.1038/s41467-017-00721-2	not confirmed	2020-05-08	MM
NA	NA	NA	SNP	CDS	Rv2043c	reverse	pncA	L19P		PZA-R	YADON	Yadon et al 10.1038/s41467-017-00721-2		2020-05-08	MM
NA	NA	NA	SNP	CDS	Rv2043c	reverse	pncA	L19Q		PZA-R	YADON	Yadon et al 10.1038/s41467-017-00721-2		2020-05-08	MM
NA	NA	NA	SNP	CDS	Rv2043c	reverse	pncA	L19R		PZA-R	YADON	Yadon et al 10.1038/s41467-017-00721-2	not confirmed	2020-05-08	MM
NA	NA	NA	SNP	CDS	Rv2043c	reverse	pncA	L27M		PZA-R	YADON	Yadon et al 10.1038/s41467-017-00721-2	not confirmed	2020-05-08	MM
NA	NA	NA	SNP	CDS	Rv2043c	reverse	pncA	L27P		PZA-R	YADON	Yadon et al 10.1038/s41467-017-00721-2		2020-05-08	MM
NA	NA	NA	SNP	CDS	Rv2043c	reverse	pncA	L27Q		PZA-R	YADON	Yadon et al 10.1038/s41467-017-00721-2		2020-05-08	MM
NA	NA	NA	SNP	CDS	Rv2043c	reverse	pncA	L27R		PZA-R	YADON	Yadon et al 10.1038/s41467-017-00721-2	not confirmed	2020-05-08	MM
NA	NA	NA	SNP	CDS	Rv2043c	reverse	pncA	L35M		PZA-R	YADON	Yadon et al 10.1038/s41467-017-00721-2	not confirmed	2020-05-08	MM
NA	NA	NA	SNP	CDS	Rv2043c	reverse	pncA	L35P		PZA-R	YADON	Yadon et al 10.1038/s41467-017-00721-2		2020-05-08	MM
NA	NA	NA	SNP	CDS	Rv2043c	reverse	pncA	L35R		PZA-R	YADON	Yadon et al 10.1038/s41467-017-00721-2	not confirmed	2020-05-08	MM
NA	NA	NA	SNP	CDS	Rv2043c	reverse	pncA	L4_		PZA-R	YADON	Yadon et al 10.1038/s41467-017-00721-2		2020-05-08	MM
NA	NA	NA	SNP	CDS	Rv2043c	reverse	pncA	L4F		PZA-R	YADON	Yadon et al 10.1038/s41467-017-00721-2		2020-05-08	MM
NA	NA	NA	SNP	CDS	Rv2043c	reverse	pncA	L4S		PZA-R	YADON	Yadon et al 10.1038/s41467-017-00721-2		2020-05-08	MM
NA	NA	NA	SNP	CDS	Rv2043c	reverse	pncA	L4V		PZA-R	YADON	Yadon et al 10.1038/s41467-017-00721-2	only in vitro PZA-R	2020-05-08	MM
NA	NA	NA	SNP	CDS	Rv2043c	reverse	pncA	L4W		PZA-R	YADON	Yadon et al 10.1038/s41467-017-00721-2		2020-05-08	MM
NA	NA	NA	SNP	CDS	Rv2043c	reverse	pncA	L85M		PZA-R	YADON	Yadon et al 10.1038/s41467-017-00721-2	not confirmed	2020-05-08	MM
NA	NA	NA	SNP	CDS	Rv2043c	reverse	pncA	L85P		PZA-R	YADON	Yadon et al 10.1038/s41467-017-00721-2		2020-05-08	MM
NA	NA	NA	SNP	CDS	Rv2043c	reverse	pncA	L85Q		PZA-R	YADON	Yadon et al 10.1038/s41467-017-00721-2		2020-05-08	MM
NA	NA	NA	SNP	CDS	Rv2043c	reverse	pncA	L85R		PZA-R	YADON	Yadon et al 10.1038/s41467-017-00721-2		2020-05-08	MM
NA	NA	NA	SNP	CDS	Rv2043c	reverse	pncA	M175I		PZA-R	YADON	Yadon et al 10.1038/s41467-017-00721-2		2020-05-08	MM
NA	NA	NA	SNP	CDS	Rv2043c	reverse	pncA	M175K		PZA-R	YADON	Yadon et al 10.1038/s41467-017-00721-2		2020-05-08	MM
NA	NA	NA	SNP	CDS	Rv2043c	reverse	pncA	M175R		PZA-R	YADON	Yadon et al 10.1038/s41467-017-00721-2	not confirmed	2020-05-08	MM
NA	NA	NA	SNP	CDS	Rv2043c	reverse	pncA	M175T		PZA-R	YADON	Yadon et al 10.1038/s41467-017-00721-2		2020-05-08	MM
NA	NA	NA	SNP	CDS	Rv2043c	reverse	pncA	M175V		PZA-R	YADON	Yadon et al 10.1038/s41467-017-00721-2		2020-05-08	MM
NA	NA	NA	SNP	CDS	Rv2043c	reverse	pncA	M1I		PZA-R	YADON	Yadon et al 10.1038/s41467-017-00721-2		2020-05-08	MM
NA	NA	NA	SNP	CDS	Rv2043c	reverse	pncA	M1K		PZA-R	YADON	Yadon et al 10.1038/s41467-017-00721-2	not confirmed	2020-05-08	MM
NA	NA	NA	SNP	CDS	Rv2043c	reverse	pncA	M1L		PZA-R	YADON	Yadon et al 10.1038/s41467-017-00721-2		2020-05-08	MM
NA	NA	NA	SNP	CDS	Rv2043c	reverse	pncA	M1R		PZA-R	YADON	Yadon et al 10.1038/s41467-017-00721-2	not confirmed	2020-05-08	MM
NA	NA	NA	SNP	CDS	Rv2043c	reverse	pncA	M1T		PZA-R	YADON	Yadon et al 10.1038/s41467-017-00721-2	not confirmed	2020-05-08	MM
NA	NA	NA	SNP	CDS	Rv2043c	reverse	pncA	N112I		PZA-R	YADON	Yadon et al 10.1038/s41467-017-00721-2	not confirmed	2020-05-08	MM
NA	NA	NA	SNP	CDS	Rv2043c	reverse	pncA	N112S		PZA-R	YADON	Yadon et al 10.1038/s41467-017-00721-2		2020-05-08	MM
NA	NA	NA	SNP	CDS	Rv2043c	reverse	pncA	N112T		PZA-R	YADON	Yadon et al 10.1038/s41467-017-00721-2	not confirmed	2020-05-08	MM
NA	NA	NA	SNP	CDS	Rv2043c	reverse	pncA	N118D		PZA-R	YADON	Yadon et al 10.1038/s41467-017-00721-2	not confirmed	2020-05-08	MM
NA	NA	NA	SNP	CDS	Rv2043c	reverse	pncA	N118H		PZA-R	YADON	Yadon et al 10.1038/s41467-017-00721-2	not confirmed	2020-05-08	MM
NA	NA	NA	SNP	CDS	Rv2043c	reverse	pncA	N118K		PZA-R	YADON	Yadon et al 10.1038/s41467-017-00721-2	not confirmed	2020-05-08	MM
NA	NA	NA	SNP	CDS	Rv2043c	reverse	pncA	N118N		PZA-R	YADON	Yadon et al 10.1038/s41467-017-00721-2		2020-05-08	MM
NA	NA	NA	SNP	CDS	Rv2043c	reverse	pncA	N118S		PZA-R	YADON	Yadon et al 10.1038/s41467-017-00721-2	not confirmed	2020-05-08	MM
NA	NA	NA	SNP	CDS	Rv2043c	reverse	pncA	N118T		PZA-R	YADON	Yadon et al 10.1038/s41467-017-00721-2	not confirmed	2020-05-08	MM
NA	NA	NA	SNP	CDS	Rv2043c	reverse	pncA	N118Y		PZA-R	YADON	Yadon et al 10.1038/s41467-017-00721-2		2020-05-08	MM
NA	NA	NA	SNP	CDS	Rv2043c	reverse	pncA	N11D		PZA-R	YADON	Yadon et al 10.1038/s41467-017-00721-2	not confirmed	2020-05-08	MM
NA	NA	NA	SNP	CDS	Rv2043c	reverse	pncA	N11K		PZA-R	YADON	Yadon et al 10.1038/s41467-017-00721-2	not confirmed	2020-05-08	MM
NA	NA	NA	SNP	CDS	Rv2043c	reverse	pncA	N11T		PZA-R	YADON	Yadon et al 10.1038/s41467-017-00721-2		2020-05-08	MM
NA	NA	NA	SNP	CDS	Rv2043c	reverse	pncA	N149I		PZA-R	YADON	Yadon et al 10.1038/s41467-017-00721-2		2020-05-08	MM
NA	NA	NA	SNP	CDS	Rv2043c	reverse	pncA	N149T		PZA-R	YADON	Yadon et al 10.1038/s41467-017-00721-2	not confirmed	2020-05-08	MM
NA	NA	NA	SNP	CDS	Rv2043c	reverse	pncA	N149Y		PZA-R	YADON	Yadon et al 10.1038/s41467-017-00721-2		2020-05-08	MM
NA	NA	NA	SNP	CDS	Rv2043c	reverse	pncA	P115A		PZA-R	YADON	Yadon et al 10.1038/s41467-017-00721-2		2020-05-08	MM
NA	NA	NA	SNP	CDS	Rv2043c	reverse	pncA	P115Q		PZA-R	YADON	Yadon et al 10.1038/s41467-017-00721-2	not confirmed	2020-05-08	MM
NA	NA	NA	SNP	CDS	Rv2043c	reverse	pncA	P115R		PZA-R	YADON	Yadon et al 10.1038/s41467-017-00721-2		2020-05-08	MM
NA	NA	NA	SNP	CDS	Rv2043c	reverse	pncA	P54A		PZA-R	YADON	Yadon et al 10.1038/s41467-017-00721-2	not confirmed	2020-05-08	MM
NA	NA	NA	SNP	CDS	Rv2043c	reverse	pncA	P54L		PZA-R	YADON	Yadon et al 10.1038/s41467-017-00721-2		2020-05-08	MM
NA	NA	NA	SNP	CDS	Rv2043c	reverse	pncA	P54Q		PZA-R	YADON	Yadon et al 10.1038/s41467-017-00721-2		2020-05-08	MM
NA	NA	NA	SNP	CDS	Rv2043c	reverse	pncA	P54R		PZA-R	YADON	Yadon et al 10.1038/s41467-017-00721-2		2020-05-08	MM
NA	NA	NA	SNP	CDS	Rv2043c	reverse	pncA	P54S		PZA-R	YADON	Yadon et al 10.1038/s41467-017-00721-2		2020-05-08	MM
NA	NA	NA	SNP	CDS	Rv2043c	reverse	pncA	P54T		PZA-R	YADON	Yadon et al 10.1038/s41467-017-00721-2		2020-05-08	MM
NA	NA	NA	SNP	CDS	Rv2043c	reverse	pncA	P62A		PZA-R	YADON	Yadon et al 10.1038/s41467-017-00721-2		2020-05-08	MM
NA	NA	NA	SNP	CDS	Rv2043c	reverse	pncA	P62L		PZA-R	YADON	Yadon et al 10.1038/s41467-017-00721-2		2020-05-08	MM
NA	NA	NA	SNP	CDS	Rv2043c	reverse	pncA	P62Q		PZA-R	YADON	Yadon et al 10.1038/s41467-017-00721-2		2020-05-08	MM
NA	NA	NA	SNP	CDS	Rv2043c	reverse	pncA	P62R		PZA-R	YADON	Yadon et al 10.1038/s41467-017-00721-2		2020-05-08	MM
NA	NA	NA	SNP	CDS	Rv2043c	reverse	pncA	P62S		PZA-R	YADON	Yadon et al 10.1038/s41467-017-00721-2		2020-05-08	MM
NA	NA	NA	SNP	CDS	Rv2043c	reverse	pncA	P62T		PZA-R	YADON	Yadon et al 10.1038/s41467-017-00721-2	not confirmed	2020-05-08	MM
NA	NA	NA	SNP	CDS	Rv2043c	reverse	pncA	P69A		PZA-R	YADON	Yadon et al 10.1038/s41467-017-00721-2	not confirmed	2020-05-08	MM
NA	NA	NA	SNP	CDS	Rv2043c	reverse	pncA	P69L		PZA-R	YADON	Yadon et al 10.1038/s41467-017-00721-2		2020-05-08	MM
NA	NA	NA	SNP	CDS	Rv2043c	reverse	pncA	P69Q		PZA-R	YADON	Yadon et al 10.1038/s41467-017-00721-2		2020-05-08	MM
NA	NA	NA	SNP	CDS	Rv2043c	reverse	pncA	P69R		PZA-R	YADON	Yadon et al 10.1038/s41467-017-00721-2	not confirmed	2020-05-08	MM
NA	NA	NA	SNP	CDS	Rv2043c	reverse	pncA	P69S		PZA-R	YADON	Yadon et al 10.1038/s41467-017-00721-2		2020-05-08	MM
NA	NA	NA	SNP	CDS	Rv2043c	reverse	pncA	P69T		PZA-R	YADON	Yadon et al 10.1038/s41467-017-00721-2	only in vivo PZA-R	2020-05-08	MM
NA	NA	NA	SNP	CDS	Rv2043c	reverse	pncA	P70A		PZA-R	YADON	Yadon et al 10.1038/s41467-017-00721-2	only in vitro PZA-R	2020-05-08	MM
NA	NA	NA	SNP	CDS	Rv2043c	reverse	pncA	P70L		PZA-R	YADON	Yadon et al 10.1038/s41467-017-00721-2	not confirmed	2020-05-08	MM
NA	NA	NA	SNP	CDS	Rv2043c	reverse	pncA	P70R		PZA-R	YADON	Yadon et al 10.1038/s41467-017-00721-2	not confirmed	2020-05-08	MM
NA	NA	NA	SNP	CDS	Rv2043c	reverse	pncA	P70S		PZA-R	YADON	Yadon et al 10.1038/s41467-017-00721-2		2020-05-08	MM
NA	NA	NA	SNP	CDS	Rv2043c	reverse	pncA	P77A		PZA-R	YADON	Yadon et al 10.1038/s41467-017-00721-2	not confirmed	2020-05-08	MM
NA	NA	NA	SNP	CDS	Rv2043c	reverse	pncA	P77H		PZA-R	YADON	Yadon et al 10.1038/s41467-017-00721-2	not confirmed	2020-05-08	MM
NA	NA	NA	SNP	CDS	Rv2043c	reverse	pncA	P77R		PZA-R	YADON	Yadon et al 10.1038/s41467-017-00721-2	not confirmed	2020-05-08	MM
NA	NA	NA	SNP	CDS	Rv2043c	reverse	pncA	P77S		PZA-R	YADON	Yadon et al 10.1038/s41467-017-00721-2		2020-05-08	MM
NA	NA	NA	SNP	CDS	Rv2043c	reverse	pncA	P83A		PZA-R	YADON	Yadon et al 10.1038/s41467-017-00721-2	not confirmed	2020-05-08	MM
NA	NA	NA	SNP	CDS	Rv2043c	reverse	pncA	P83H		PZA-R	YADON	Yadon et al 10.1038/s41467-017-00721-2	not confirmed	2020-05-08	MM
NA	NA	NA	SNP	CDS	Rv2043c	reverse	pncA	P83L		PZA-R	YADON	Yadon et al 10.1038/s41467-017-00721-2	not confirmed	2020-05-08	MM
NA	NA	NA	SNP	CDS	Rv2043c	reverse	pncA	Q10_		PZA-R	YADON	Yadon et al 10.1038/s41467-017-00721-2		2020-05-08	MM
NA	NA	NA	SNP	CDS	Rv2043c	reverse	pncA	Q10E		PZA-R	YADON	Yadon et al 10.1038/s41467-017-00721-2		2020-05-08	MM
NA	NA	NA	SNP	CDS	Rv2043c	reverse	pncA	Q10H		PZA-R	YADON	Yadon et al 10.1038/s41467-017-00721-2		2020-05-08	MM
NA	NA	NA	SNP	CDS	Rv2043c	reverse	pncA	Q10K		PZA-R	YADON	Yadon et al 10.1038/s41467-017-00721-2	not confirmed	2020-05-08	MM
NA	NA	NA	SNP	CDS	Rv2043c	reverse	pncA	Q10L		PZA-R	YADON	Yadon et al 10.1038/s41467-017-00721-2		2020-05-08	MM
NA	NA	NA	SNP	CDS	Rv2043c	reverse	pncA	Q10P		PZA-R	WHO	Yadon et al 10.1038/s41467-017-00721-2	not confirmed	2020-05-08	MM
NA	NA	NA	SNP	CDS	Rv2043c	reverse	pncA	Q10R		PZA-R	YADON	Yadon et al 10.1038/s41467-017-00721-2		2020-05-08	MM
NA	NA	NA	SNP	CDS	Rv2043c	reverse	pncA	Q122_		PZA-R	YADON	Yadon et al 10.1038/s41467-017-00721-2		2020-05-08	MM
NA	NA	NA	SNP	CDS	Rv2043c	reverse	pncA	Q122E		PZA-R	YADON	Yadon et al 10.1038/s41467-017-00721-2	not confirmed	2020-05-08	MM
NA	NA	NA	SNP	CDS	Rv2043c	reverse	pncA	Q122K		PZA-R	YADON	Yadon et al 10.1038/s41467-017-00721-2		2020-05-08	MM
NA	NA	NA	SNP	CDS	Rv2043c	reverse	pncA	Q122Q		PZA-R	YADON	Yadon et al 10.1038/s41467-017-00721-2		2020-05-08	MM
NA	NA	NA	SNP	CDS	Rv2043c	reverse	pncA	Q122R		PZA-R	YADON	Yadon et al 10.1038/s41467-017-00721-2	not confirmed	2020-05-08	MM
NA	NA	NA	SNP	CDS	Rv2043c	reverse	pncA	Q141_		PZA-R	YADON	Yadon et al 10.1038/s41467-017-00721-2		2020-05-08	MM
NA	NA	NA	SNP	CDS	Rv2043c	reverse	pncA	Q141H		PZA-R	YADON	Yadon et al 10.1038/s41467-017-00721-2	not confirmed	2020-05-08	MM
NA	NA	NA	SNP	CDS	Rv2043c	reverse	pncA	Q141P		PZA-R	WHO	Yadon et al 10.1038/s41467-017-00721-2	not confirmed	2020-05-08	MM
NA	NA	NA	SNP	CDS	Rv2043c	reverse	pncA	R121P		PZA-R	YADON	Yadon et al 10.1038/s41467-017-00721-2	not confirmed	2020-05-08	MM
NA	NA	NA	SNP	CDS	Rv2043c	reverse	pncA	R121Q		PZA-R	YADON	Yadon et al 10.1038/s41467-017-00721-2	only in vitro PZA-R	2020-05-08	MM
NA	NA	NA	SNP	CDS	Rv2043c	reverse	pncA	R121W		PZA-R	YADON	Yadon et al 10.1038/s41467-017-00721-2	not confirmed	2020-05-08	MM
NA	NA	NA	SNP	CDS	Rv2043c	reverse	pncA	R123P		PZA-R	WHO	Yadon et al 10.1038/s41467-017-00721-2	not confirmed	2020-05-08	MM
NA	NA	NA	SNP	CDS	Rv2043c	reverse	pncA	R123S		PZA-R	YADON	Yadon et al 10.1038/s41467-017-00721-2		2020-05-08	MM
NA	NA	NA	SNP	CDS	Rv2043c	reverse	pncA	R140C		PZA-R	YADON	Yadon et al 10.1038/s41467-017-00721-2	not confirmed	2020-05-08	MM
NA	NA	NA	SNP	CDS	Rv2043c	reverse	pncA	R140G		PZA-R	YADON	Yadon et al 10.1038/s41467-017-00721-2	not confirmed	2020-05-08	MM
NA	NA	NA	SNP	CDS	Rv2043c	reverse	pncA	R140H		PZA-R	YADON	Yadon et al 10.1038/s41467-017-00721-2	not confirmed	2020-05-08	MM
NA	NA	NA	SNP	CDS	Rv2043c	reverse	pncA	R140P		PZA-R	YADON	Yadon et al 10.1038/s41467-017-00721-2		2020-05-08	MM
NA	NA	NA	SNP	CDS	Rv2043c	reverse	pncA	R148C		PZA-R	YADON	Yadon et al 10.1038/s41467-017-00721-2	not confirmed	2020-05-08	MM
NA	NA	NA	SNP	CDS	Rv2043c	reverse	pncA	R148G		PZA-R	YADON	Yadon et al 10.1038/s41467-017-00721-2	not confirmed	2020-05-08	MM
NA	NA	NA	SNP	CDS	Rv2043c	reverse	pncA	R148H		PZA-R	YADON	Yadon et al 10.1038/s41467-017-00721-2	not confirmed	2020-05-08	MM
NA	NA	NA	SNP	CDS	Rv2043c	reverse	pncA	R148P		PZA-R	YADON	Yadon et al 10.1038/s41467-017-00721-2	not confirmed	2020-05-08	MM
NA	NA	NA	SNP	CDS	Rv2043c	reverse	pncA	R154G		PZA-R	YADON	Yadon et al 10.1038/s41467-017-00721-2	not confirmed	2020-05-08	MM
NA	NA	NA	SNP	CDS	Rv2043c	reverse	pncA	R154K		PZA-R	YADON	Yadon et al 10.1038/s41467-017-00721-2	not confirmed	2020-05-08	MM
NA	NA	NA	SNP	CDS	Rv2043c	reverse	pncA	R154M		PZA-R	YADON	Yadon et al 10.1038/s41467-017-00721-2		2020-05-08	MM
NA	NA	NA	SNP	CDS	Rv2043c	reverse	pncA	R154W		PZA-R	YADON	Yadon et al 10.1038/s41467-017-00721-2	not confirmed	2020-05-08	MM
NA	NA	NA	SNP	CDS	Rv2043c	reverse	pncA	R176C		PZA-R	YADON	Yadon et al 10.1038/s41467-017-00721-2	not confirmed	2020-05-08	MM
NA	NA	NA	SNP	CDS	Rv2043c	reverse	pncA	R176H		PZA-R	YADON	Yadon et al 10.1038/s41467-017-00721-2	not confirmed	2020-05-08	MM
NA	NA	NA	SNP	CDS	Rv2043c	reverse	pncA	R176L		PZA-R	YADON	Yadon et al 10.1038/s41467-017-00721-2	not confirmed	2020-05-08	MM
NA	NA	NA	SNP	CDS	Rv2043c	reverse	pncA	R176P		PZA-R	YADON	Yadon et al 10.1038/s41467-017-00721-2		2020-05-08	MM
NA	NA	NA	SNP	CDS	Rv2043c	reverse	pncA	R29C		PZA-R	YADON	Yadon et al 10.1038/s41467-017-00721-2		2020-05-08	MM
NA	NA	NA	SNP	CDS	Rv2043c	reverse	pncA	R29H		PZA-R	YADON	Yadon et al 10.1038/s41467-017-00721-2	not confirmed	2020-05-08	MM
NA	NA	NA	SNP	CDS	Rv2043c	reverse	pncA	R29L		PZA-R	YADON	Yadon et al 10.1038/s41467-017-00721-2	not confirmed	2020-05-08	MM
NA	NA	NA	SNP	CDS	Rv2043c	reverse	pncA	R2G		PZA-R	YADON	Yadon et al 10.1038/s41467-017-00721-2	not confirmed	2020-05-08	MM
NA	NA	NA	SNP	CDS	Rv2043c	reverse	pncA	R2L		PZA-R	YADON	Yadon et al 10.1038/s41467-017-00721-2	not confirmed	2020-05-08	MM
NA	NA	NA	SNP	CDS	Rv2043c	reverse	pncA	R2P		PZA-R	YADON	Yadon et al 10.1038/s41467-017-00721-2	not confirmed	2020-05-08	MM
NA	NA	NA	SNP	CDS	Rv2043c	reverse	pncA	R2W		PZA-R	YADON	Yadon et al 10.1038/s41467-017-00721-2	not confirmed	2020-05-08	MM
NA	NA	NA	SNP	CDS	Rv2043c	reverse	pncA	S104C		PZA-R	YADON	Yadon et al 10.1038/s41467-017-00721-2		2020-05-08	MM
NA	NA	NA	SNP	CDS	Rv2043c	reverse	pncA	S104G		PZA-R	YADON	Yadon et al 10.1038/s41467-017-00721-2	not confirmed	2020-05-08	MM
NA	NA	NA	SNP	CDS	Rv2043c	reverse	pncA	S104I		PZA-R	YADON	Yadon et al 10.1038/s41467-017-00721-2	only in vivo PZA-R	2020-05-08	MM
NA	NA	NA	SNP	CDS	Rv2043c	reverse	pncA	S104N		PZA-R	YADON	Yadon et al 10.1038/s41467-017-00721-2	not confirmed	2020-05-08	MM
NA	NA	NA	SNP	CDS	Rv2043c	reverse	pncA	S104R		PZA-R	YADON	Yadon et al 10.1038/s41467-017-00721-2		2020-05-08	MM
NA	NA	NA	SNP	CDS	Rv2043c	reverse	pncA	S104T		PZA-R	YADON	Yadon et al 10.1038/s41467-017-00721-2	not confirmed	2020-05-08	MM
NA	NA	NA	SNP	CDS	Rv2043c	reverse	pncA	S164_		PZA-R	YADON	Yadon et al 10.1038/s41467-017-00721-2		2020-05-08	MM
NA	NA	NA	SNP	CDS	Rv2043c	reverse	pncA	S164A		PZA-R	YADON	Yadon et al 10.1038/s41467-017-00721-2	not confirmed	2020-05-08	MM
NA	NA	NA	SNP	CDS	Rv2043c	reverse	pncA	S164L		PZA-R	YADON	Yadon et al 10.1038/s41467-017-00721-2	not confirmed	2020-05-08	MM
NA	NA	NA	SNP	CDS	Rv2043c	reverse	pncA	S164P		PZA-R	YADON	Yadon et al 10.1038/s41467-017-00721-2		2020-05-08	MM
NA	NA	NA	SNP	CDS	Rv2043c	reverse	pncA	S164T		PZA-R	YADON	Yadon et al 10.1038/s41467-017-00721-2	only in vitro PZA-R	2020-05-08	MM
NA	NA	NA	SNP	CDS	Rv2043c	reverse	pncA	S164W		PZA-R	YADON	Yadon et al 10.1038/s41467-017-00721-2	not confirmed	2020-05-08	MM
NA	NA	NA	SNP	CDS	Rv2043c	reverse	pncA	S179G		PZA-R	YADON	Yadon et al 10.1038/s41467-017-00721-2	not confirmed	2020-05-08	MM
NA	NA	NA	SNP	CDS	Rv2043c	reverse	pncA	S179N		PZA-R	YADON	Yadon et al 10.1038/s41467-017-00721-2		2020-05-08	MM
NA	NA	NA	SNP	CDS	Rv2043c	reverse	pncA	S179T		PZA-R	YADON	Yadon et al 10.1038/s41467-017-00721-2	not confirmed	2020-05-08	MM
NA	NA	NA	SNP	CDS	Rv2043c	reverse	pncA	S18_		PZA-R	YADON	Yadon et al 10.1038/s41467-017-00721-2		2020-05-08	MM
NA	NA	NA	SNP	CDS	Rv2043c	reverse	pncA	S186A		PZA-R	YADON	Yadon et al 10.1038/s41467-017-00721-2	not confirmed	2020-05-08	MM
NA	NA	NA	SNP	CDS	Rv2043c	reverse	pncA	S186C		PZA-R	YADON	Yadon et al 10.1038/s41467-017-00721-2	not confirmed	2020-05-08	MM
NA	NA	NA	SNP	CDS	Rv2043c	reverse	pncA	S186F		PZA-R	YADON	Yadon et al 10.1038/s41467-017-00721-2		2020-05-08	MM
NA	NA	NA	SNP	CDS	Rv2043c	reverse	pncA	S186T		PZA-R	YADON	Yadon et al 10.1038/s41467-017-00721-2	not confirmed	2020-05-08	MM
NA	NA	NA	SNP	CDS	Rv2043c	reverse	pncA	S186Y		PZA-R	YADON	Yadon et al 10.1038/s41467-017-00721-2	not confirmed	2020-05-08	MM
NA	NA	NA	SNP	CDS	Rv2043c	reverse	pncA	S18A		PZA-R	YADON	Yadon et al 10.1038/s41467-017-00721-2	not confirmed	2020-05-08	MM
NA	NA	NA	SNP	CDS	Rv2043c	reverse	pncA	S18L		PZA-R	YADON	Yadon et al 10.1038/s41467-017-00721-2		2020-05-08	MM
NA	NA	NA	SNP	CDS	Rv2043c	reverse	pncA	S18T		PZA-R	YADON	Yadon et al 10.1038/s41467-017-00721-2	only in vitro PZA-R	2020-05-08	MM
NA	NA	NA	SNP	CDS	Rv2043c	reverse	pncA	S18W		PZA-R	YADON	Yadon et al 10.1038/s41467-017-00721-2	not confirmed	2020-05-08	MM
NA	NA	NA	SNP	CDS	Rv2043c	reverse	pncA	S32C		PZA-R	YADON	Yadon et al 10.1038/s41467-017-00721-2	not confirmed	2020-05-08	MM
NA	NA	NA	SNP	CDS	Rv2043c	reverse	pncA	S32I		PZA-R	YADON	Yadon et al 10.1038/s41467-017-00721-2		2020-05-08	MM
NA	NA	NA	SNP	CDS	Rv2043c	reverse	pncA	S32N		PZA-R	YADON	Yadon et al 10.1038/s41467-017-00721-2		2020-05-08	MM
NA	NA	NA	SNP	CDS	Rv2043c	reverse	pncA	S59A		PZA-R	YADON	Yadon et al 10.1038/s41467-017-00721-2	not confirmed	2020-05-08	MM
NA	NA	NA	SNP	CDS	Rv2043c	reverse	pncA	S59C		PZA-R	YADON	Yadon et al 10.1038/s41467-017-00721-2	not confirmed	2020-05-08	MM
NA	NA	NA	SNP	CDS	Rv2043c	reverse	pncA	S59F		PZA-R	YADON	Yadon et al 10.1038/s41467-017-00721-2		2020-05-08	MM
NA	NA	NA	SNP	CDS	Rv2043c	reverse	pncA	S59P		PZA-R	YADON	Yadon et al 10.1038/s41467-017-00721-2		2020-05-08	MM
NA	NA	NA	SNP	CDS	Rv2043c	reverse	pncA	S59Y		PZA-R	YADON	Yadon et al 10.1038/s41467-017-00721-2	not confirmed	2020-05-08	MM
NA	NA	NA	SNP	CDS	Rv2043c	reverse	pncA	S65A		PZA-R	YADON	Yadon et al 10.1038/s41467-017-00721-2	not confirmed	2020-05-08	MM
NA	NA	NA	SNP	CDS	Rv2043c	reverse	pncA	S65F		PZA-R	YADON	Yadon et al 10.1038/s41467-017-00721-2		2020-05-08	MM
NA	NA	NA	SNP	CDS	Rv2043c	reverse	pncA	S65P		PZA-R	YADON	Yadon et al 10.1038/s41467-017-00721-2		2020-05-08	MM
NA	NA	NA	SNP	CDS	Rv2043c	reverse	pncA	S65T		PZA-R	YADON	Yadon et al 10.1038/s41467-017-00721-2	not confirmed	2020-05-08	MM
NA	NA	NA	SNP	CDS	Rv2043c	reverse	pncA	S65Y		PZA-R	YADON	Yadon et al 10.1038/s41467-017-00721-2	not confirmed	2020-05-08	MM
NA	NA	NA	SNP	CDS	Rv2043c	reverse	pncA	S66_		PZA-R	YADON	Yadon et al 10.1038/s41467-017-00721-2		2020-05-08	MM
NA	NA	NA	SNP	CDS	Rv2043c	reverse	pncA	S66A		PZA-R	YADON	Yadon et al 10.1038/s41467-017-00721-2	not confirmed	2020-05-08	MM
NA	NA	NA	SNP	CDS	Rv2043c	reverse	pncA	S66P		PZA-R	YADON	Yadon et al 10.1038/s41467-017-00721-2	only in vivo PZA-R	2020-05-08	MM
NA	NA	NA	SNP	CDS	Rv2043c	reverse	pncA	S66W		PZA-R	YADON	Yadon et al 10.1038/s41467-017-00721-2	not confirmed	2020-05-08	MM
NA	NA	NA	SNP	CDS	Rv2043c	reverse	pncA	S67_		PZA-R	YADON	Yadon et al 10.1038/s41467-017-00721-2		2020-05-08	MM
NA	NA	NA	SNP	CDS	Rv2043c	reverse	pncA	S67A		PZA-R	YADON	Yadon et al 10.1038/s41467-017-00721-2	not confirmed	2020-05-08	MM
NA	NA	NA	SNP	CDS	Rv2043c	reverse	pncA	S67P		PZA-R	YADON	Yadon et al 10.1038/s41467-017-00721-2		2020-05-08	MM
NA	NA	NA	SNP	CDS	Rv2043c	reverse	pncA	S74N		PZA-R	YADON	Yadon et al 10.1038/s41467-017-00721-2	not confirmed	2020-05-08	MM
NA	NA	NA	SNP	CDS	Rv2043c	reverse	pncA	S74T		PZA-R	YADON	Yadon et al 10.1038/s41467-017-00721-2	not confirmed	2020-05-08	MM
NA	NA	NA	SNP	CDS	Rv2043c	reverse	pncA	S84T		PZA-R	YADON	Yadon et al 10.1038/s41467-017-00721-2	not confirmed	2020-05-08	MM
NA	NA	NA	SNP	CDS	Rv2043c	reverse	pncA	S88_		PZA-R	YADON	Yadon et al 10.1038/s41467-017-00721-2		2020-05-08	MM
NA	NA	NA	SNP	CDS	Rv2043c	reverse	pncA	S88T		PZA-R	YADON	Yadon et al 10.1038/s41467-017-00721-2		2020-05-08	MM
NA	NA	NA	SNP	CDS	Rv2043c	reverse	pncA	S88W		PZA-R	YADON	Yadon et al 10.1038/s41467-017-00721-2	not confirmed	2020-05-08	MM
NA	NA	NA	SNP	CDS	Rv2043c	reverse	pncA	T100I		PZA-R	YADON	Yadon et al 10.1038/s41467-017-00721-2	not confirmed	2020-05-08	MM
NA	NA	NA	SNP	CDS	Rv2043c	reverse	pncA	T100N		PZA-R	YADON	Yadon et al 10.1038/s41467-017-00721-2	not confirmed	2020-05-08	MM
NA	NA	NA	SNP	CDS	Rv2043c	reverse	pncA	T100P		PZA-R	YADON	Yadon et al 10.1038/s41467-017-00721-2	not confirmed	2020-05-08	MM
NA	NA	NA	SNP	CDS	Rv2043c	reverse	pncA	T114A		PZA-R	YADON	Yadon et al 10.1038/s41467-017-00721-2		2020-05-08	MM
NA	NA	NA	SNP	CDS	Rv2043c	reverse	pncA	T114K		PZA-R	YADON	Yadon et al 10.1038/s41467-017-00721-2	not confirmed	2020-05-08	MM
NA	NA	NA	SNP	CDS	Rv2043c	reverse	pncA	T114P		PZA-R	WALKER	Yadon et al 10.1038/s41467-017-00721-2	not confirmed	2020-05-08	MM
NA	NA	NA	SNP	CDS	Rv2043c	reverse	pncA	T114R		PZA-R	YADON	Yadon et al 10.1038/s41467-017-00721-2	not confirmed	2020-05-08	MM
NA	NA	NA	SNP	CDS	Rv2043c	reverse	pncA	T114S		PZA-R	YADON	Yadon et al 10.1038/s41467-017-00721-2	not confirmed	2020-05-08	MM
NA	NA	NA	SNP	CDS	Rv2043c	reverse	pncA	T114T		PZA-R	YADON	Yadon et al 10.1038/s41467-017-00721-2		2020-05-08	MM
2289252	T	G	SNP	PROM	Rv2043c	reverse	pncA	-11a>c		PZA-R	WALKER			2020-05-08	MM
NA	NA	NA	SNP	CDS	Rv2043c	reverse	pncA	T135A		PZA-R	YADON	Yadon et al 10.1038/s41467-017-00721-2	not confirmed	2020-05-08	MM
NA	NA	NA	SNP	CDS	Rv2043c	reverse	pncA	T135I		PZA-R	YADON	Yadon et al 10.1038/s41467-017-00721-2		2020-05-08	MM
NA	NA	NA	SNP	CDS	Rv2043c	reverse	pncA	T135N		PZA-R	YADON	Yadon et al 10.1038/s41467-017-00721-2		2020-05-08	MM
NA	NA	NA	SNP	CDS	Rv2043c	reverse	pncA	T135P		PZA-R	YADON	Yadon et al 10.1038/s41467-017-00721-2		2020-05-08	MM
NA	NA	NA	SNP	CDS	Rv2043c	reverse	pncA	T135S		PZA-R	YADON	Yadon et al 10.1038/s41467-017-00721-2		2020-05-08	MM
NA	NA	NA	SNP	CDS	Rv2043c	reverse	pncA	T142A		PZA-R	WHO	Yadon et al 10.1038/s41467-017-00721-2	not confirmed	2020-05-08	MM
NA	NA	NA	SNP	CDS	Rv2043c	reverse	pncA	T142K		PZA-R	YADON	Yadon et al 10.1038/s41467-017-00721-2		2020-05-08	MM
NA	NA	NA	SNP	CDS	Rv2043c	reverse	pncA	T142M		PZA-R	YADON	Yadon et al 10.1038/s41467-017-00721-2		2020-05-08	MM
NA	NA	NA	SNP	CDS	Rv2043c	reverse	pncA	T142P		PZA-R	YADON	Yadon et al 10.1038/s41467-017-00721-2	not confirmed	2020-05-08	MM
NA	NA	NA	SNP	CDS	Rv2043c	reverse	pncA	T142R		PZA-R	YADON	Yadon et al 10.1038/s41467-017-00721-2		2020-05-08	MM
NA	NA	NA	SNP	CDS	Rv2043c	reverse	pncA	T142S		PZA-R	YADON	Yadon et al 10.1038/s41467-017-00721-2	not confirmed	2020-05-08	MM
NA	NA	NA	SNP	CDS	Rv2043c	reverse	pncA	T142T		PZA-R	YADON	Yadon et al 10.1038/s41467-017-00721-2		2020-05-08	MM
NA	NA	NA	SNP	CDS	Rv2043c	reverse	pncA	T153I		PZA-R	YADON	Yadon et al 10.1038/s41467-017-00721-2	not confirmed	2020-05-08	MM
NA	NA	NA	SNP	CDS	Rv2043c	reverse	pncA	T153N		PZA-R	YADON	Yadon et al 10.1038/s41467-017-00721-2		2020-05-08	MM
NA	NA	NA	SNP	CDS	Rv2043c	reverse	pncA	T153P		PZA-R	YADON	Yadon et al 10.1038/s41467-017-00721-2	not confirmed	2020-05-08	MM
NA	NA	NA	SNP	CDS	Rv2043c	reverse	pncA	T160A		PZA-R	YADON	Yadon et al 10.1038/s41467-017-00721-2	not confirmed	2020-05-08	MM
NA	NA	NA	SNP	CDS	Rv2043c	reverse	pncA	T160K		PZA-R	YADON	Yadon et al 10.1038/s41467-017-00721-2		2020-05-08	MM
NA	NA	NA	SNP	CDS	Rv2043c	reverse	pncA	T160P		PZA-R	YADON	Yadon et al 10.1038/s41467-017-00721-2	not confirmed	2020-05-08	MM
NA	NA	NA	SNP	CDS	Rv2043c	reverse	pncA	T160R		PZA-R	YADON	Yadon et al 10.1038/s41467-017-00721-2		2020-05-08	MM
NA	NA	NA	SNP	CDS	Rv2043c	reverse	pncA	T167I		PZA-R	YADON	Yadon et al 10.1038/s41467-017-00721-2	not confirmed	2020-05-08	MM
NA	NA	NA	SNP	CDS	Rv2043c	reverse	pncA	T167N		PZA-R	YADON	Yadon et al 10.1038/s41467-017-00721-2	not confirmed	2020-05-08	MM
NA	NA	NA	SNP	CDS	Rv2043c	reverse	pncA	T167P		PZA-R	YADON	Yadon et al 10.1038/s41467-017-00721-2	not confirmed	2020-05-08	MM
NA	NA	NA	SNP	CDS	Rv2043c	reverse	pncA	T167S		PZA-R	YADON	Yadon et al 10.1038/s41467-017-00721-2	not confirmed	2020-05-08	MM
NA	NA	NA	SNP	CDS	Rv2043c	reverse	pncA	T168I		PZA-R	YADON	Yadon et al 10.1038/s41467-017-00721-2	not confirmed	2020-05-08	MM
NA	NA	NA	SNP	CDS	Rv2043c	reverse	pncA	T168N		PZA-R	YADON	Yadon et al 10.1038/s41467-017-00721-2	not confirmed	2020-05-08	MM
NA	NA	NA	SNP	CDS	Rv2043c	reverse	pncA	T168P		PZA-R	YADON	Yadon et al 10.1038/s41467-017-00721-2	only in vivo PZA-R	2020-05-08	MM
NA	NA	NA	SNP	CDS	Rv2043c	reverse	pncA	T168S		PZA-R	YADON	Yadon et al 10.1038/s41467-017-00721-2		2020-05-08	MM
NA	NA	NA	SNP	CDS	Rv2043c	reverse	pncA	T177A		PZA-R	YADON	Yadon et al 10.1038/s41467-017-00721-2	not confirmed	2020-05-08	MM
NA	NA	NA	SNP	CDS	Rv2043c	reverse	pncA	T177P		PZA-R	YADON	Yadon et al 10.1038/s41467-017-00721-2	not confirmed	2020-05-08	MM
NA	NA	NA	SNP	CDS	Rv2043c	reverse	pncA	T177T		PZA-R	YADON	Yadon et al 10.1038/s41467-017-00721-2		2020-05-08	MM
NA	NA	NA	SNP	CDS	Rv2043c	reverse	pncA	T22I		PZA-R	YADON	Yadon et al 10.1038/s41467-017-00721-2		2020-05-08	MM
NA	NA	NA	SNP	CDS	Rv2043c	reverse	pncA	T22N		PZA-R	YADON	Yadon et al 10.1038/s41467-017-00721-2	not confirmed	2020-05-08	MM
NA	NA	NA	SNP	CDS	Rv2043c	reverse	pncA	T22P		PZA-R	YADON	Yadon et al 10.1038/s41467-017-00721-2	not confirmed	2020-05-08	MM
NA	NA	NA	SNP	CDS	Rv2043c	reverse	pncA	T47A		PZA-R	YADON	Yadon et al 10.1038/s41467-017-00721-2	not confirmed	2020-05-08	MM
NA	NA	NA	SNP	CDS	Rv2043c	reverse	pncA	T47I		PZA-R	YADON	Yadon et al 10.1038/s41467-017-00721-2		2020-05-08	MM
NA	NA	NA	SNP	CDS	Rv2043c	reverse	pncA	T47N		PZA-R	YADON	Yadon et al 10.1038/s41467-017-00721-2	not confirmed	2020-05-08	MM
NA	NA	NA	SNP	CDS	Rv2043c	reverse	pncA	T47P		PZA-R	YADON	Yadon et al 10.1038/s41467-017-00721-2	not confirmed	2020-05-08	MM
NA	NA	NA	SNP	CDS	Rv2043c	reverse	pncA	T47S		PZA-R	YADON	Yadon et al 10.1038/s41467-017-00721-2		2020-05-08	MM
NA	NA	NA	SNP	CDS	Rv2043c	reverse	pncA	T61I		PZA-R	YADON	Yadon et al 10.1038/s41467-017-00721-2	not confirmed	2020-05-08	MM
NA	NA	NA	SNP	CDS	Rv2043c	reverse	pncA	T61P		PZA-R	YADON	Yadon et al 10.1038/s41467-017-00721-2	not confirmed	2020-05-08	MM
NA	NA	NA	SNP	CDS	Rv2043c	reverse	pncA	T61R		PZA-R	YADON	Yadon et al 10.1038/s41467-017-00721-2	not confirmed	2020-05-08	MM
NA	NA	NA	SNP	CDS	Rv2043c	reverse	pncA	T61S		PZA-R	YADON	Yadon et al 10.1038/s41467-017-00721-2	not confirmed	2020-05-08	MM
NA	NA	NA	SNP	CDS	Rv2043c	reverse	pncA	T76A		PZA-R	YADON	Yadon et al 10.1038/s41467-017-00721-2	not confirmed	2020-05-08	MM
NA	NA	NA	SNP	CDS	Rv2043c	reverse	pncA	T76I		PZA-R	YADON	Yadon et al 10.1038/s41467-017-00721-2		2020-05-08	MM
NA	NA	NA	SNP	CDS	Rv2043c	reverse	pncA	T76N		PZA-R	YADON	Yadon et al 10.1038/s41467-017-00721-2	not confirmed	2020-05-08	MM
NA	NA	NA	SNP	CDS	Rv2043c	reverse	pncA	T76P		PZA-R	WHO	Yadon et al 10.1038/s41467-017-00721-2	not confirmed	2020-05-08	MM
NA	NA	NA	SNP	CDS	Rv2043c	reverse	pncA	T76S		PZA-R	YADON	Yadon et al 10.1038/s41467-017-00721-2		2020-05-08	MM
NA	NA	NA	SNP	CDS	Rv2043c	reverse	pncA	T87A		PZA-R	YADON	Yadon et al 10.1038/s41467-017-00721-2	not confirmed	2020-05-08	MM
NA	NA	NA	SNP	CDS	Rv2043c	reverse	pncA	T87K		PZA-R	YADON	Yadon et al 10.1038/s41467-017-00721-2	not confirmed	2020-05-08	MM
NA	NA	NA	SNP	CDS	Rv2043c	reverse	pncA	T87M		PZA-R	YADON	Yadon et al 10.1038/s41467-017-00721-2	not confirmed	2020-05-08	MM
NA	NA	NA	SNP	CDS	Rv2043c	reverse	pncA	T87P		PZA-R	YADON	Yadon et al 10.1038/s41467-017-00721-2	not confirmed	2020-05-08	MM
NA	NA	NA	SNP	CDS	Rv2043c	reverse	pncA	T87S		PZA-R	YADON	Yadon et al 10.1038/s41467-017-00721-2	not confirmed	2020-05-08	MM
NA	NA	NA	SNP	CDS	Rv2043c	reverse	pncA	V109A		PZA-R	YADON	Yadon et al 10.1038/s41467-017-00721-2	not confirmed	2020-05-08	MM
NA	NA	NA	SNP	CDS	Rv2043c	reverse	pncA	V109I		PZA-R	YADON	Yadon et al 10.1038/s41467-017-00721-2	not confirmed	2020-05-08	MM
NA	NA	NA	SNP	CDS	Rv2043c	reverse	pncA	V109L		PZA-R	YADON	Yadon et al 10.1038/s41467-017-00721-2		2020-05-08	MM
NA	NA	NA	SNP	CDS	Rv2043c	reverse	pncA	V125A		PZA-R	YADON	Yadon et al 10.1038/s41467-017-00721-2		2020-05-08	MM
NA	NA	NA	SNP	CDS	Rv2043c	reverse	pncA	V125D		PZA-R	YADON	Yadon et al 10.1038/s41467-017-00721-2		2020-05-08	MM
NA	NA	NA	SNP	CDS	Rv2043c	reverse	pncA	V125F		PZA-R	WHO	Yadon et al 10.1038/s41467-017-00721-2	not confirmed	2020-05-08	MM
NA	NA	NA	SNP	CDS	Rv2043c	reverse	pncA	V125V		PZA-R	YADON	Yadon et al 10.1038/s41467-017-00721-2		2020-05-08	MM
NA	NA	NA	SNP	CDS	Rv2043c	reverse	pncA	V128A		PZA-R	YADON	Yadon et al 10.1038/s41467-017-00721-2		2020-05-08	MM
NA	NA	NA	SNP	CDS	Rv2043c	reverse	pncA	V128D		PZA-R	YADON	Yadon et al 10.1038/s41467-017-00721-2		2020-05-08	MM
NA	NA	NA	SNP	CDS	Rv2043c	reverse	pncA	V128F		PZA-R	YADON	Yadon et al 10.1038/s41467-017-00721-2	not confirmed	2020-05-08	MM
NA	NA	NA	SNP	CDS	Rv2043c	reverse	pncA	V128G		PZA-R	WHO	Yadon et al 10.1038/s41467-017-00721-2	not confirmed	2020-05-08	MM
NA	NA	NA	SNP	CDS	Rv2043c	reverse	pncA	V128L		PZA-R	YADON	Yadon et al 10.1038/s41467-017-00721-2	not confirmed	2020-05-08	MM
NA	NA	NA	SNP	CDS	Rv2043c	reverse	pncA	V130A		PZA-R	YADON	Yadon et al 10.1038/s41467-017-00721-2	not confirmed	2020-05-08	MM
NA	NA	NA	SNP	CDS	Rv2043c	reverse	pncA	V130E		PZA-R	YADON	Yadon et al 10.1038/s41467-017-00721-2		2020-05-08	MM
NA	NA	NA	SNP	CDS	Rv2043c	reverse	pncA	V130G		PZA-R	YADON	Yadon et al 10.1038/s41467-017-00721-2	not confirmed	2020-05-08	MM
NA	NA	NA	SNP	CDS	Rv2043c	reverse	pncA	V130M		PZA-R	YADON	Yadon et al 10.1038/s41467-017-00721-2	not confirmed	2020-05-08	MM
NA	NA	NA	SNP	CDS	Rv2043c	reverse	pncA	V131D		PZA-R	YADON	Yadon et al 10.1038/s41467-017-00721-2		2020-05-08	MM
NA	NA	NA	SNP	CDS	Rv2043c	reverse	pncA	V131F		PZA-R	YADON	Yadon et al 10.1038/s41467-017-00721-2		2020-05-08	MM
NA	NA	NA	SNP	CDS	Rv2043c	reverse	pncA	V131G		PZA-R	YADON	Yadon et al 10.1038/s41467-017-00721-2	not confirmed	2020-05-08	MM
NA	NA	NA	SNP	CDS	Rv2043c	reverse	pncA	V131I		PZA-R	YADON	Yadon et al 10.1038/s41467-017-00721-2		2020-05-08	MM
NA	NA	NA	SNP	CDS	Rv2043c	reverse	pncA	V139A		PZA-R	YADON	Yadon et al 10.1038/s41467-017-00721-2		2020-05-08	MM
NA	NA	NA	SNP	CDS	Rv2043c	reverse	pncA	V139E		PZA-R	YADON	Yadon et al 10.1038/s41467-017-00721-2		2020-05-08	MM
NA	NA	NA	SNP	CDS	Rv2043c	reverse	pncA	V139G		PZA-R	YADON	Yadon et al 10.1038/s41467-017-00721-2		2020-05-08	MM
NA	NA	NA	SNP	CDS	Rv2043c	reverse	pncA	V139L		PZA-R	WHO	Yadon et al 10.1038/s41467-017-00721-2	not confirmed	2020-05-08	MM
NA	NA	NA	SNP	CDS	Rv2043c	reverse	pncA	V139M		PZA-R	YADON	Yadon et al 10.1038/s41467-017-00721-2		2020-05-08	MM
NA	NA	NA	SNP	CDS	Rv2043c	reverse	pncA	V147A		PZA-R	YADON	Yadon et al 10.1038/s41467-017-00721-2		2020-05-08	MM
NA	NA	NA	SNP	CDS	Rv2043c	reverse	pncA	V147E		PZA-R	YADON	Yadon et al 10.1038/s41467-017-00721-2	not confirmed	2020-05-08	MM
NA	NA	NA	SNP	CDS	Rv2043c	reverse	pncA	V147G		PZA-R	YADON	Yadon et al 10.1038/s41467-017-00721-2	not confirmed	2020-05-08	MM
NA	NA	NA	SNP	CDS	Rv2043c	reverse	pncA	V147I		PZA-R	YADON	Yadon et al 10.1038/s41467-017-00721-2	not confirmed	2020-05-08	MM
NA	NA	NA	SNP	CDS	Rv2043c	reverse	pncA	V155A		PZA-R	YADON	Yadon et al 10.1038/s41467-017-00721-2	not confirmed	2020-05-08	MM
NA	NA	NA	SNP	CDS	Rv2043c	reverse	pncA	V155E		PZA-R	YADON	Yadon et al 10.1038/s41467-017-00721-2		2020-05-08	MM
NA	NA	NA	SNP	CDS	Rv2043c	reverse	pncA	V155G		PZA-R	WHO	Yadon et al 10.1038/s41467-017-00721-2	not confirmed	2020-05-08	MM
NA	NA	NA	SNP	CDS	Rv2043c	reverse	pncA	V155L		PZA-R	YADON	Yadon et al 10.1038/s41467-017-00721-2	not confirmed	2020-05-08	MM
NA	NA	NA	SNP	CDS	Rv2043c	reverse	pncA	V155M		PZA-R	YADON	Yadon et al 10.1038/s41467-017-00721-2		2020-05-08	MM
NA	NA	NA	SNP	CDS	Rv2043c	reverse	pncA	V157E		PZA-R	YADON	Yadon et al 10.1038/s41467-017-00721-2	not confirmed	2020-05-08	MM
NA	NA	NA	SNP	CDS	Rv2043c	reverse	pncA	V157G		PZA-R	YADON	Yadon et al 10.1038/s41467-017-00721-2	not confirmed	2020-05-08	MM
NA	NA	NA	SNP	CDS	Rv2043c	reverse	pncA	V157M		PZA-R	YADON	Yadon et al 10.1038/s41467-017-00721-2	not confirmed	2020-05-08	MM
NA	NA	NA	SNP	CDS	Rv2043c	reverse	pncA	V163E		PZA-R	YADON	Yadon et al 10.1038/s41467-017-00721-2		2020-05-08	MM
NA	NA	NA	SNP	CDS	Rv2043c	reverse	pncA	V163G		PZA-R	YADON	Yadon et al 10.1038/s41467-017-00721-2	not confirmed	2020-05-08	MM
NA	NA	NA	SNP	CDS	Rv2043c	reverse	pncA	V163L		PZA-R	YADON	Yadon et al 10.1038/s41467-017-00721-2	not confirmed	2020-05-08	MM
NA	NA	NA	SNP	CDS	Rv2043c	reverse	pncA	V169G		PZA-R	YADON	Yadon et al 10.1038/s41467-017-00721-2	not confirmed	2020-05-08	MM
NA	NA	NA	SNP	CDS	Rv2043c	reverse	pncA	V180A		PZA-R	YADON	Yadon et al 10.1038/s41467-017-00721-2	not confirmed	2020-05-08	MM
NA	NA	NA	SNP	CDS	Rv2043c	reverse	pncA	V180D		PZA-R	YADON	Yadon et al 10.1038/s41467-017-00721-2		2020-05-08	MM
NA	NA	NA	SNP	CDS	Rv2043c	reverse	pncA	V180F		PZA-R	YADON	Yadon et al 10.1038/s41467-017-00721-2		2020-05-08	MM
NA	NA	NA	SNP	CDS	Rv2043c	reverse	pncA	V180G		PZA-R	WALKER	Yadon et al 10.1038/s41467-017-00721-2	not confirmed	2020-05-08	MM
NA	NA	NA	SNP	CDS	Rv2043c	reverse	pncA	V180L		PZA-R	YADON	Yadon et al 10.1038/s41467-017-00721-2	not confirmed	2020-05-08	MM
NA	NA	NA	SNP	CDS	Rv2043c	reverse	pncA	V183D		PZA-R	YADON	Yadon et al 10.1038/s41467-017-00721-2		2020-05-08	MM
NA	NA	NA	SNP	CDS	Rv2043c	reverse	pncA	V183F		PZA-R	YADON	Yadon et al 10.1038/s41467-017-00721-2	not confirmed	2020-05-08	MM
NA	NA	NA	SNP	CDS	Rv2043c	reverse	pncA	V183G		PZA-R	YADON	Yadon et al 10.1038/s41467-017-00721-2	not confirmed	2020-05-08	MM
NA	NA	NA	SNP	CDS	Rv2043c	reverse	pncA	V183L		PZA-R	YADON	Yadon et al 10.1038/s41467-017-00721-2		2020-05-08	MM
NA	NA	NA	SNP	CDS	Rv2043c	reverse	pncA	V21A		PZA-R	YADON	Yadon et al 10.1038/s41467-017-00721-2		2020-05-08	MM
NA	NA	NA	SNP	CDS	Rv2043c	reverse	pncA	V21E		PZA-R	YADON	Yadon et al 10.1038/s41467-017-00721-2		2020-05-08	MM
NA	NA	NA	SNP	CDS	Rv2043c	reverse	pncA	V21G		PZA-R	YADON	Yadon et al 10.1038/s41467-017-00721-2	not confirmed	2020-05-08	MM
NA	NA	NA	SNP	CDS	Rv2043c	reverse	pncA	V21I		PZA-R	YADON	Yadon et al 10.1038/s41467-017-00721-2	not confirmed	2020-05-08	MM
NA	NA	NA	SNP	CDS	Rv2043c	reverse	pncA	V44A		PZA-R	YADON	Yadon et al 10.1038/s41467-017-00721-2	not confirmed	2020-05-08	MM
NA	NA	NA	SNP	CDS	Rv2043c	reverse	pncA	V44D		PZA-R	YADON	Yadon et al 10.1038/s41467-017-00721-2		2020-05-08	MM
NA	NA	NA	SNP	CDS	Rv2043c	reverse	pncA	V44F		PZA-R	YADON	Yadon et al 10.1038/s41467-017-00721-2	not confirmed	2020-05-08	MM
NA	NA	NA	SNP	CDS	Rv2043c	reverse	pncA	V44G		PZA-R	YADON	Yadon et al 10.1038/s41467-017-00721-2	not confirmed	2020-05-08	MM
NA	NA	NA	SNP	CDS	Rv2043c	reverse	pncA	V45E		PZA-R	YADON	Yadon et al 10.1038/s41467-017-00721-2	not confirmed	2020-05-08	MM
NA	NA	NA	SNP	CDS	Rv2043c	reverse	pncA	V45G		PZA-R	YADON	Yadon et al 10.1038/s41467-017-00721-2	not confirmed	2020-05-08	MM
NA	NA	NA	SNP	CDS	Rv2043c	reverse	pncA	V45M		PZA-R	YADON	Yadon et al 10.1038/s41467-017-00721-2	not confirmed	2020-05-08	MM
NA	NA	NA	SNP	CDS	Rv2043c	reverse	pncA	V73A		PZA-R	YADON	Yadon et al 10.1038/s41467-017-00721-2	not confirmed	2020-05-08	MM
NA	NA	NA	SNP	CDS	Rv2043c	reverse	pncA	V73F		PZA-R	YADON	Yadon et al 10.1038/s41467-017-00721-2	not confirmed	2020-05-08	MM
NA	NA	NA	SNP	CDS	Rv2043c	reverse	pncA	V73G		PZA-R	YADON	Yadon et al 10.1038/s41467-017-00721-2	not confirmed	2020-05-08	MM
NA	NA	NA	SNP	CDS	Rv2043c	reverse	pncA	V7A		PZA-R	YADON	Yadon et al 10.1038/s41467-017-00721-2		2020-05-08	MM
NA	NA	NA	SNP	CDS	Rv2043c	reverse	pncA	V7D		PZA-R	YADON	Yadon et al 10.1038/s41467-017-00721-2		2020-05-08	MM
NA	NA	NA	SNP	CDS	Rv2043c	reverse	pncA	V7F		PZA-R	YADON	Yadon et al 10.1038/s41467-017-00721-2		2020-05-08	MM
NA	NA	NA	SNP	CDS	Rv2043c	reverse	pncA	V7G		PZA-R	WHO	Yadon et al 10.1038/s41467-017-00721-2	not confirmed	2020-05-08	MM
NA	NA	NA	SNP	CDS	Rv2043c	reverse	pncA	V7L		PZA-R	YADON	Yadon et al 10.1038/s41467-017-00721-2		2020-05-08	MM
NA	NA	NA	SNP	CDS	Rv2043c	reverse	pncA	V93A		PZA-R	YADON	Yadon et al 10.1038/s41467-017-00721-2	not confirmed	2020-05-08	MM
NA	NA	NA	SNP	CDS	Rv2043c	reverse	pncA	V93E		PZA-R	YADON	Yadon et al 10.1038/s41467-017-00721-2		2020-05-08	MM
NA	NA	NA	SNP	CDS	Rv2043c	reverse	pncA	V93G		PZA-R	YADON	Yadon et al 10.1038/s41467-017-00721-2	not confirmed	2020-05-08	MM
NA	NA	NA	SNP	CDS	Rv2043c	reverse	pncA	V93L		PZA-R	YADON	Yadon et al 10.1038/s41467-017-00721-2		2020-05-08	MM
NA	NA	NA	SNP	CDS	Rv2043c	reverse	pncA	V93M		PZA-R	YADON	Yadon et al 10.1038/s41467-017-00721-2	not confirmed	2020-05-08	MM
NA	NA	NA	SNP	CDS	Rv2043c	reverse	pncA	V9A		PZA-R	YADON	Yadon et al 10.1038/s41467-017-00721-2	only in vivo PZA-R	2020-05-08	MM
NA	NA	NA	SNP	CDS	Rv2043c	reverse	pncA	V9E		PZA-R	YADON	Yadon et al 10.1038/s41467-017-00721-2	not confirmed	2020-05-08	MM
NA	NA	NA	SNP	CDS	Rv2043c	reverse	pncA	V9G		PZA-R	YADON	Yadon et al 10.1038/s41467-017-00721-2	not confirmed	2020-05-08	MM
NA	NA	NA	SNP	CDS	Rv2043c	reverse	pncA	W119_		PZA-R	YADON	Yadon et al 10.1038/s41467-017-00721-2		2020-05-08	MM
NA	NA	NA	SNP	CDS	Rv2043c	reverse	pncA	W119G		PZA-R	YADON	Yadon et al 10.1038/s41467-017-00721-2		2020-05-08	MM
NA	NA	NA	SNP	CDS	Rv2043c	reverse	pncA	W119L		PZA-R	YADON	Yadon et al 10.1038/s41467-017-00721-2		2020-05-08	MM
NA	NA	NA	SNP	CDS	Rv2043c	reverse	pncA	W119R		PZA-R	YADON	Yadon et al 10.1038/s41467-017-00721-2		2020-05-08	MM
NA	NA	NA	SNP	CDS	Rv2043c	reverse	pncA	W119S		PZA-R	YADON	Yadon et al 10.1038/s41467-017-00721-2	not confirmed	2020-05-08	MM
NA	NA	NA	SNP	CDS	Rv2043c	reverse	pncA	W68_		PZA-R	YADON	Yadon et al 10.1038/s41467-017-00721-2		2020-05-08	MM
NA	NA	NA	SNP	CDS	Rv2043c	reverse	pncA	W68C		PZA-R	YADON	Yadon et al 10.1038/s41467-017-00721-2		2020-05-08	MM
NA	NA	NA	SNP	CDS	Rv2043c	reverse	pncA	W68G		PZA-R	WHO	Yadon et al 10.1038/s41467-017-00721-2	not confirmed	2020-05-08	MM
NA	NA	NA	SNP	CDS	Rv2043c	reverse	pncA	W68L		PZA-R	YADON	Yadon et al 10.1038/s41467-017-00721-2		2020-05-08	MM
NA	NA	NA	SNP	CDS	Rv2043c	reverse	pncA	W68R		PZA-R	YADON	Yadon et al 10.1038/s41467-017-00721-2		2020-05-08	MM
NA	NA	NA	SNP	CDS	Rv2043c	reverse	pncA	W68S		PZA-R	YADON	Yadon et al 10.1038/s41467-017-00721-2	not confirmed	2020-05-08	MM
NA	NA	NA	SNP	CDS	Rv2043c	reverse	pncA	Y103_		PZA-R	YADON	Yadon et al 10.1038/s41467-017-00721-2		2020-05-08	MM
NA	NA	NA	SNP	CDS	Rv2043c	reverse	pncA	Y103C		PZA-R	YADON	Yadon et al 10.1038/s41467-017-00721-2	not confirmed	2020-05-08	MM
NA	NA	NA	SNP	CDS	Rv2043c	reverse	pncA	Y103D		PZA-R	YADON	Yadon et al 10.1038/s41467-017-00721-2	not confirmed	2020-05-08	MM
NA	NA	NA	SNP	CDS	Rv2043c	reverse	pncA	Y103F		PZA-R	YADON	Yadon et al 10.1038/s41467-017-00721-2	not confirmed	2020-05-08	MM
NA	NA	NA	SNP	CDS	Rv2043c	reverse	pncA	Y103H		PZA-R	YADON	Yadon et al 10.1038/s41467-017-00721-2		2020-05-08	MM
NA	NA	NA	SNP	CDS	Rv2043c	reverse	pncA	Y103S		PZA-R	YADON	Yadon et al 10.1038/s41467-017-00721-2	not confirmed	2020-05-08	MM
NA	NA	NA	SNP	CDS	Rv2043c	reverse	pncA	Y34_		PZA-R	YADON	Yadon et al 10.1038/s41467-017-00721-2	not confirmed	2020-05-08	MM
NA	NA	NA	SNP	CDS	Rv2043c	reverse	pncA	Y34D		PZA-R	WHO	Yadon et al 10.1038/s41467-017-00721-2	not confirmed	2020-05-08	MM
NA	NA	NA	SNP	CDS	Rv2043c	reverse	pncA	Y34F		PZA-R	YADON	Yadon et al 10.1038/s41467-017-00721-2	not confirmed	2020-05-08	MM
NA	NA	NA	SNP	CDS	Rv2043c	reverse	pncA	Y34N		PZA-R	YADON	Yadon et al 10.1038/s41467-017-00721-2	not confirmed	2020-05-08	MM
NA	NA	NA	SNP	CDS	Rv2043c	reverse	pncA	Y34S		PZA-R	YADON	Yadon et al 10.1038/s41467-017-00721-2	not confirmed	2020-05-08	MM
NA	NA	NA	SNP	CDS	Rv2043c	reverse	pncA	Y34Y		PZA-R	YADON	Yadon et al 10.1038/s41467-017-00721-2		2020-05-08	MM
NA	NA	NA	SNP	CDS	Rv2043c	reverse	pncA	Y41_		PZA-R	YADON	Yadon et al 10.1038/s41467-017-00721-2		2020-05-08	MM
NA	NA	NA	SNP	CDS	Rv2043c	reverse	pncA	Y41C		PZA-R	YADON	Yadon et al 10.1038/s41467-017-00721-2	not confirmed	2020-05-08	MM
NA	NA	NA	SNP	CDS	Rv2043c	reverse	pncA	Y41D		PZA-R	YADON	Yadon et al 10.1038/s41467-017-00721-2	not confirmed	2020-05-08	MM
NA	NA	NA	SNP	CDS	Rv2043c	reverse	pncA	Y41F		PZA-R	YADON	Yadon et al 10.1038/s41467-017-00721-2	not confirmed	2020-05-08	MM
NA	NA	NA	SNP	CDS	Rv2043c	reverse	pncA	Y41H		PZA-R	YADON	Yadon et al 10.1038/s41467-017-00721-2		2020-05-08	MM
NA	NA	NA	SNP	CDS	Rv2043c	reverse	pncA	Y41N		PZA-R	YADON	Yadon et al 10.1038/s41467-017-00721-2	not confirmed	2020-05-08	MM
NA	NA	NA	SNP	CDS	Rv2043c	reverse	pncA	Y41S		PZA-R	YADON	Yadon et al 10.1038/s41467-017-00721-2	not confirmed	2020-05-08	MM
NA	NA	NA	SNP	CDS	Rv2043c	reverse	pncA	Y41Y		PZA-R	YADON	Yadon et al 10.1038/s41467-017-00721-2		2020-05-08	MM
NA	NA	NA	SNP	CDS	Rv2043c	reverse	pncA	Y64_		PZA-R	YADON	Yadon et al 10.1038/s41467-017-00721-2		2020-05-08	MM
NA	NA	NA	SNP	CDS	Rv2043c	reverse	pncA	Y64C		PZA-R	YADON	Yadon et al 10.1038/s41467-017-00721-2	not confirmed	2020-05-08	MM
NA	NA	NA	SNP	CDS	Rv2043c	reverse	pncA	Y64D		PZA-R	YADON	Yadon et al 10.1038/s41467-017-00721-2	not confirmed	2020-05-08	MM
NA	NA	NA	SNP	CDS	Rv2043c	reverse	pncA	Y64F		PZA-R	YADON	Yadon et al 10.1038/s41467-017-00721-2	not confirmed	2020-05-08	MM
NA	NA	NA	SNP	CDS	Rv2043c	reverse	pncA	Y64H		PZA-R	YADON	Yadon et al 10.1038/s41467-017-00721-2	not confirmed	2020-05-08	MM
NA	NA	NA	SNP	CDS	Rv2043c	reverse	pncA	Y64S		PZA-R	YADON	Yadon et al 10.1038/s41467-017-00721-2	not confirmed	2020-05-08	MM
NA	NA	NA	SNP	CDS	Rv2043c	reverse	pncA	Y95_		PZA-R	YADON	Yadon et al 10.1038/s41467-017-00721-2		2020-05-08	MM
NA	NA	NA	SNP	CDS	Rv2043c	reverse	pncA	Y95D		PZA-R	YADON	Yadon et al 10.1038/s41467-017-00721-2	not confirmed	2020-05-08	MM
NA	NA	NA	SNP	CDS	Rv2043c	reverse	pncA	Y95F		PZA-R	YADON	Yadon et al 10.1038/s41467-017-00721-2	not confirmed	2020-05-08	MM
NA	NA	NA	SNP	CDS	Rv2043c	reverse	pncA	Y95S		PZA-R	YADON	Yadon et al 10.1038/s41467-017-00721-2	not confirmed	2020-05-08	MM
NA	NA	NA	SNP	CDS	Rv2043c	reverse	pncA	Y99_		PZA-R	YADON	Yadon et al 10.1038/s41467-017-00721-2		2020-05-08	MM
NA	NA	NA	SNP	CDS	Rv2043c	reverse	pncA	Y99H		PZA-R	YADON	Yadon et al 10.1038/s41467-017-00721-2	not confirmed	2020-05-08	MM
NA	NA	NA	SNP	CDS	Rv2043c	reverse	pncA	Y99S		PZA-R	YADON	Yadon et al 10.1038/s41467-017-00721-2	not confirmed	2020-05-08	MM
2715344	G	A	SNP	PROM	Rv2416c	reverse	eis	-12c>t		KAN-R	WHO		low-level KAN-R
2715346	G	A	SNP	PROM	Rv2416c	reverse	eis	-14c>t		KAN-R,AMI-R	WHO		moderate effect on AMI
2715342	C	G	SNP	PROM	Rv2416c	reverse	eis	-10g>c		KAN-R	LITERATURE	Kambli et al doi: 10.1016/j.ijmyco.2015.09.001
2715342	C	T	SNP	PROM	Rv2416c	reverse	eis	-10g>a		KAN-R	WHO
2715369	C	A	SNP	PROM	Rv2416c	reverse	eis	-37g>t		KAN-R	WHO
NA	NA	NA	SNP	CDS	Rv2447c	reverse	folC	A183P		PAS-R	LITERATURE	Zhao et al doi:10.1128/AAC.01775-13
NA	NA	NA	SNP	CDS	Rv2447c	reverse	folC	E153A		PAS-R	LITERATURE	Zhao et al doi:10.1128/AAC.01775-13
NA	NA	NA	SNP	CDS	Rv2447c	reverse	folC	E153G		PAS-R	LITERATURE	Zhao et al doi:10.1128/AAC.01775-13
NA	NA	NA	SNP	CDS	Rv2447c	reverse	folC	E40G		PAS-R	LITERATURE	Zhao et al doi:10.1128/AAC.01775-13
NA	NA	NA	SNP	CDS	Rv2447c	reverse	folC	F152L		PAS-R	LITERATURE	Zhao et al doi:10.1128/AAC.01775-13
NA	NA	NA	SNP	CDS	Rv2447c	reverse	folC	F152S		PAS-R	LITERATURE	Zhao et al doi:10.1128/AAC.01775-13
NA	NA	NA	SNP	CDS	Rv2447c	reverse	folC	I43A		PAS-R	LITERATURE	Zhao et al doi:10.1128/AAC.01775-13
NA	NA	NA	SNP	CDS	Rv2447c	reverse	folC	I43T		PAS-R	LITERATURE	Zhao et al doi:10.1128/AAC.01775-13
NA	NA	NA	SNP	CDS	Rv2447c	reverse	folC	N73S		PAS-R	LITERATURE	Zhao et al doi:10.1128/AAC.01775-13
NA	NA	NA	SNP	CDS	Rv2447c	reverse	folC	R49W		PAS-R	LITERATURE	Zhao et al doi:10.1128/AAC.01775-13
NA	NA	NA	SNP	CDS	Rv2447c	reverse	folC	S150G		PAS-R	LITERATURE	Zhao et al doi:10.1128/AAC.01775-13
NA	NA	NA	SNP	CDS	Rv2447c	reverse	folC	S150R		PAS-R	LITERATURE	Zhao et al doi:10.1128/AAC.01775-13
298627	G	A	SNP	CDS	Rv2670c	reverse	Rv2670c	A5V		PAS-R	LITERATURE	Zhengataldoiet al doi: 10.1074/jbc.M113.475798	gene annotation: ribD-12g/a	2020-12-10	MM
NA	NA	NA	SNP	CDS	Rv2764c	reverse	thyA	A182P		PAS-R	LITERATURE	Mathys et al doi: 10.1128/AAC.01197-08
NA	NA	NA	SNP	CDS	Rv2764c	reverse	thyA	A259P		PAS-R	LITERATURE	Mathys et al doi: 10.1128/AAC.01197-08
NA	NA	NA	SNP	CDS	Rv2764c	reverse	thyA	C146R		PAS-R	LITERATURE	Mathys et al doi: 10.1128/AAC.01197-08
NA	NA	NA	SNP	CDS	Rv2764c	reverse	thyA	L143P		PAS-R	LITERATURE	Mathys et al doi: 10.1128/AAC.01197-08
NA	NA	NA	SNP	CDS	Rv2764c	reverse	thyA	L172P		PAS-R	LITERATURE	Mathys et al doi: 10.1128/AAC.01197-08
NA	NA	NA	SNP	CDS	Rv2764c	reverse	thyA	R127L		PAS-R	LITERATURE	Mathys et al doi: 10.1128/AAC.01197-08
NA	NA	NA	SNP	CDS	Rv2764c	reverse	thyA	R222G		PAS-R	LITERATURE	Rengarajan et al doi:10.1111/j.1365-2958.2004.04120.x
NA	NA	NA	SNP	CDS	Rv2764c	reverse	thyA	V261G		PAS-R	LITERATURE	Mathys et al doi: 10.1128/AAC.01197-08
NA	NA	NA	SNP	CDS	Rv2764c	reverse	thyA	V263I		PAS-R	LITERATURE	Mathys et al doi: 10.1128/AAC.01197-08
NA	NA	NA	SNP	CDS	Rv3261	forward	fbiA	D49Y		DEL-R	LITERATURE	Hoffmann et al doi:10.1164/rccm.201502-0372LE
NA	NA	NA	SNP	CDS	Rv3261	forward	fbiA	K250_		DEL-R	LITERATURE	Schena et al doi: 10.1093/jac/dkw044
NA	NA	NA	SNP	CDS	Rv3423c	reverse	alr	M343T		CS-R	LITERATURE	Nakatani et al doi:10.1128/AAC.01575-17	updated gene annotation: M319T	2020-12-10	MM
NA	NA	NA	SNP	CDS	Rv3423c	reverse	alr	D344N		CS-R	LITERATURE	Heyckendorf et al doi:10.1128/AAC.01550-17	updated gene annotation: D320T	2020-12-10	MM
NA	NA	NA	SNP	CDS	Rv3423c	reverse	alr	R397G		CS-R	LITERATURE	Nakatani et al doi:10.1128/AAC.01575-17	updated gene annotation: R377G	2020-12-10	MM
NA	NA	NA	SNP	CDS	Rv3423c	reverse	alr	R397L		CS-R	LITERATURE	Nakatani et al doi:10.1128/AAC.01575-17	updated gene annotation: R373L	2020-12-10	MM
3841356	G	A	SNP	CDS	Rv3423c	reverse	alr	S22L		CS-R	LITERATURE	Nakatanietal et al doi: 10.1128/AAC.01575-17	updated gene annotation: -8t/c	2020-12-10	MM
NA	NA	NA	SNP	CDS	Rv3423c	reverse	alr	Y388C		CS-R	LITERATURE	Nakatani et al doi:10.1128/AAC.01575-17	updated gene annotation: Y364C	2020-12-10	MM
NA	NA	NA	SNP	CDS	Rv3423c	reverse	alr	Y388D		CS-R	LITERATURE	Nakatani et al doi:10.1128/AAC.01575-17	updated gene annotation: Y364D	2020-12-10	MM
NA	NA	NA	SNP	CDS	Rv3547	forward	ddn	G53D		DEL-R	LITERATURE	Polsfuss et al doi: 10.1093/cid/ciz074
NA	NA	NA	SNP	CDS	Rv3547	forward	ddn	W88_		DEL-R	LITERATURE	Schena et al doi: 10.1093/jac/dkw044
4243225	C	T	SNP	PROM	Rv3794	forward	embA	-8c>t		EMB-R	LITERATURE	Cui et al DOI: 10.1128/AAC.03285-14	increased MIC	2020-05-08	MM
4243225	C	T	SNP	PROM	Rv3794	forward	embA	-8c>a		EMB-R	LITERATURE	Plinke et al doi:10.1093/jac/dkq120		2020-05-08	MM
4243222	C	A	SNP	PROM	Rv3794	forward	embA	-11c>a		EMB-R	LITERATURE	Cui et al DOI: 10.1128/AAC.03285-14	increased MIC	2020-05-08	MM
4243217	C	A	SNP	PROM	Rv3794	forward	embA	-16c>a		EMB-R	LITERATURE	Cui et al DOI: 10.1128/AAC.03285-14	increased MIC	2020-05-08	MM
4243222	C	T	SNP	PROM	Rv3794	forward	embA	-11c>t		EMB-R	LITERATURE	Cui et al DOI: 10.1128/AAC.03285-14	increased MIC	2020-05-08	MM
4243221	C	T	SNP	PROM	Rv3794	forward	embA	-12c>t		EMB-R	LITERATURE	Cui et al DOI: 10.1128/AAC.03285-14	increased MIC	2020-05-08	MM
4243217	C	G	SNP	PROM	Rv3794	forward	embA	-16c>g		EMB-R	LITERATURE	Cui et al DOI: 10.1128/AAC.03285-14	increased MIC	2020-05-08	MM
4243206	T	GAP	INDEL	PROM	Rv3794	forward	embA	-27_del_t		EMB-R	LITERATURE	Cui et al DOI: 10.1128/AAC.03285-14	increased MIC	2020-05-08	MM
4243217	C	T	SNP	PROM	Rv3794	forward	embA	-16c>t		EMB-R	LITERATURE	Cui et al DOI: 10.1128/AAC.03285-14	increased MIC	2020-05-08	MM
NA	NA	NA	SNP	CDS	Rv3795	forward	embB	D328Y		EMB-R	WALKER
NA	NA	NA	SNP	CDS	Rv3795	forward	embB	D354A		EMB-R	WALKER
NA	NA	NA	SNP	CDS	Rv3795	forward	embB	G406A		EMB-R	WALKER
NA	NA	NA	SNP	CDS	Rv3795	forward	embB	G406D		EMB-R	WALKER
NA	NA	NA	SNP	CDS	Rv3795	forward	embB	G406S		EMB-R	WALKER
NA	NA	NA	SNP	CDS	Rv3795	forward	embB	M306I		EMB-R	WALKER
NA	NA	NA	SNP	CDS	Rv3795	forward	embB	M306V		EMB-R	WALKER
NA	NA	NA	SNP	CDS	Rv3795	forward	embB	N1033K		EMB-R	WALKER
NA	NA	NA	SNP	CDS	Rv3795	forward	embB	Q1002R		EMB-R	WALKER
NA	NA	NA	SNP	CDS	Rv3795	forward	embB	Q497K		EMB-R	WALKER
NA	NA	NA	SNP	CDS	Rv3795	forward	embB	Q497R		EMB-R	WALKER
4327480	A	G	SNP	PROM	Rv3854c	reverse	ethA	-7t>c		ETH-R	LITERATURE	Casali et al doi: 10.1038/ng.2878, unpublished MIC data	low-level ETH-R	2020-05-08	MM
NA	NA	NA	SNP	CDS	Rv3854c	reverse	ethA	T314I		ETH-R	LITERATURE	Heyckendorf et al doi:10.1128/AAC.01550-17		2019-12-10	MM
NA	NA	NA	SNP	CDS	Rv3854c	reverse	ethA	Q165P		ETH-R	LITERATURE	Brossier et al doi:10.1128/AAC.01030-10		2020-05-08	MM
NA	NA	NA	SNP	CDS	Rv3854c	reverse	ethA	L272P		ETH-R	LITERATURE	Brossier et al doi:10.1128/AAC.01030-10		2020-05-08	MM
NA	NA	NA	SNP	CDS	Rv3854c	reverse	ethA	Y386C		ETH-R	LITERATURE	Brossier et al doi:10.1128/AAC.01030-10		2020-05-08	MM
NA	NA	NA	SNP	CDS	Rv3854c	reverse	ethA	Y461H		ETH-R	LITERATURE	Brossier et al doi:10.1128/AAC.01030-10		2020-05-08	MM
NA	NA	NA	SNP	CDS	Rv3854c	reverse	ethA	T44N		ETH-R	LITERATURE	Brossier et al doi:10.1016/j.tube.2016.09.028		2020-05-08	MM
NA	NA	NA	SNP	CDS	Rv3854c	reverse	ethA	T61M		ETH-R	LITERATURE	Brossier et al doi:10.1128/AAC.01030-10	low-level ETH-R	2020-05-08	MM
NA	NA	NA	SNP	CDS	Rv3854c	reverse	ethA	G52E		ETH-R	LITERATURE	Brossier et al doi:10.1016/j.tube.2016.09.028		2020-05-08	MM
NA	NA	NA	SNP	CDS	Rv3854c	reverse	ethA	A341V		ETH-R	LITERATURE	Brossier et al doi:10.1016/j.tube.2016.09.028		2020-05-08	MM
NA	NA	NA	SNP	CDS	Rv3854c	reverse	ethA	A252D		ETH-R	LITERATURE	Brossier et al doi:10.1016/j.tube.2016.09.028		2020-05-08	MM
1473246	A	G	SNP	RNA	Rvnr01	forward	rrs	1401a>g		AMI-R,KAN-R,CAP-R	WHO
1473247	C	T	SNP	RNA	Rvnr01	forward	rrs	1402c>t		AMI-R,KAN-R,CAP-R	WHO		moderate effect on AMI	2020-05-08	MM
1473329	G	T	SNP	RNA	Rvnr01	forward	rrs	1484g>t		AMI-R,KAN-R,CAP-R	WHO
1472359	A	C	SNP	RNA	Rvnr01	forward	rrs	514a>c		SM-R	LITERATURE	Dobner et al doi:10.1006/mcpr.1996.0086
1472362	C	T	SNP	RNA	Rvnr01	forward	rrs	517c>t		SM-R	LITERATURE	Dobner et al doi:10.1006/mcpr.1996.0086
1472751	A	G	SNP	RNA	Rvnr01	forward	rrs	906a>g		SM-R	LITERATURE	Dobner et al doi:10.1006/mcpr.1996.0086
1472752	A	T	SNP	RNA	Rvnr01	forward	rrs	907a>t		SM-R	LITERATURE	Dobner et al doi:10.1006/mcpr.1996.0086
1475956	G	T	SNP	RNA	Rvnr02	forward	rrl	2299g>t		LIN-R	LITERATURE	Hillemann et al doi:10.1128/AAC.01189-07
1476471	G	T	SNP	RNA	Rvnr02	forward	rrl	2814g>t		LIN-R	LITERATURE	Hillemann et al doi:10.1128/AAC.01189-07
2289073	G	C	SNP	CDS	Rv2043c	reverse	pncA	H57D	M. bovis	PZA-R	YADON	Yadon et al 10.1038/s41467-017-00721-2		2020-05-08	MM
3087085	A	GAP	INDEL	CDS	Rv2780	forward	ald	266_del_a	L5 L6 "animal strains"	CS-R	MERKER
3087185	C	GAP	INDEL	CDS	Rv2780	forward	ald	366_del_c	L5	CS-R	MERKER
3087186	G	GAP	INDEL	CDS	Rv2780	forward	ald	367_del_g	L5	CS-R	MERKER
3087187	C	GAP	INDEL	CDS	Rv2780	forward	ald	368_del_c	L5	CS-R	MERKER
3087188	C	GAP	INDEL	CDS	Rv2780	forward	ald	369_del_c	L5	CS-R	MERKER
3087189	G	GAP	INDEL	CDS	Rv2780	forward	ald	370_del_g	L5	CS-R	MERKER
3087190	A	GAP	INDEL	CDS	Rv2780	forward	ald	371_del_a	L5	CS-R	MERKER
4327472	A	C	SNP	CDS	Rv3854c	reverse	ethA	M1R	4.2.2 (sub-group)	ETH-R	MERKER

## Sheet: rationales
references in descending priority	general
WHO	WHO technical NGS guidelines 2018 as basis
WALKER	INH,RIF,EMB,PZA interpretation from Cryptic consorium DOI:10.1056/NEJMoa1800474
LITERATURE	individual references for second-line drugs (if not covered by WHO)
YADON	YADON et al DOI:10.1038/s41467-017-00721-2 as first priority for PZA interpretations; unconfimred amino acid changes conservatively called PZA-R
MERKER	MERKER et al DOI:10.1186/s13073-020-00726-5 for classification of phylogenetic mutations; unconfirmed mutations considered as benign
references in descending priority	PZA rationale
YADON et al	in vitro AND in vivo confirmed R is PZA-R
	in vitro AND in vivo confirmed S is benign
	in vitro and in vivo discrepancy is PZA-R, therof synonymous mutations are benign
	unconfirmed amino acid changes are PZA-R
	unconfirmed synonymous mutations are benign
WHO technical NGS guidelines 2018	results from YADON et al as comment
WALKER PZA-R	results from YADON et al as comment
references in descending priority	MFX and LFX rationale
WHO technical NGS guidelines 2018	LFX interpretation inferred from references
MALIK et al	interpretation of gyrB mutations inferred from measured MIC ranges on 7H10 [mg/L]:
	MFX: 0.5 (benign), 0.5-1.0 (low-level MFX-R); 1.0, and 1.0-2.0, and higher (MFX-R)
	LFX: 0.5 (benign), 0.5-1.0, and 1.0 (low-level LFX-R); 1.0-2.0 and higher (LFX-R)
mutations	INH and ETH (and PTH) rationale
fabG1/inhA -15c>t	conirmed cross resistance between INH and ETH/PTH
other fabG1/inhA upstream mutations	consider ETH/PTH resistance in case of elevated INH MICs; no data available
mutations	RIF rationale
rpoB L430P, H445N	low MICs, ususally test RIF-S in MGIT960 at 1.0 mg/L

## Sheet: R causing unique frameshifts
genome	reference_allele	mutated_allele	TYPE	AFFECTS	gene_number	coding_strand	gene	MUTATION_annotation		PRED_PHYL	PRED_drug	EVIDENCE	comment	TBprofiler2
2153769		INS_TA	INDEL	CDS	Rv1908c	reverse	katG	121_ins_ta	katG,121_ins_ta		INH-R	WALKER
2288535		INS_GT	INDEL	CDS	Rv2043c	reverse	pncA	147_ins_ac	pncA,147_ins_ac		benign	WALKER	frameshift muttaions
2288397		INS_AG	INDEL	CDS	Rv2043c	reverse	pncA	285_ins_ct	pncA,285_ins_ct		PZA-R	WALKER
2288390		INS_AT	INDEL	CDS	Rv2043c	reverse	pncA	292_ins_at	pncA,292_ins_at		PZA-R	WALKER
2288191		INS_GGT	INDEL	CDS	Rv2043c	reverse	pncA	491_ins_acc	pncA,491_ins_acc		PZA-R	WALKER
2288154		INS_GCCAGACGGCC	INDEL	CDS	Rv2043c	reverse	pncA	528_ins_ggccgtctggc	pncA,528_ins_ggccgtctggc		PZA-R	WALKER
2288126		INS_CA	INDEL	CDS	Rv2043c	reverse	pncA	556_ins_tg	pncA,556_ins_tg		PZA-R	WALKER
2288119		INS_GT	INDEL	CDS	Rv2043c	reverse	pncA	pnca_563_ins_ac	pncA,pnca_563_ins_ac		PZA-R	WALKER
2288112		INS_AG	INDEL	CDS	Rv2043c	reverse	pncA	570_ins_ct	pncA,570_ins_ct		PZA-R	WALKER
2288065		INS_GA	INDEL	CDS	Rv2043c	reverse	pncA	617_ins_tc	pncA,617_ins_tc		PZA-R	WALKER
2288584		INS_CG	INDEL	CDS	Rv2043c	reverse	pncA	98_ins_cg	pncA,98_ins_cg		benign	WALKER
2152733	A	GAP	INDEL	CDS	Rv1908c	reverse	katG	1157_del_t	katG,1157_del_t		INH-R	WALKER
2152502	T	GAP	INDEL	CDS	Rv1908c	reverse	katG	1388_del_a	katG,1388_del_a		INH-R	WALKER
2152440	G	GAP	INDEL	CDS	Rv1908c	reverse	katG	1450_del_c	katG,1450_del_c		INH-R	WALKER
2152425	G	GAP	INDEL	CDS	Rv1908c	reverse	katG	1465_del_c	katG,1465_del_c		INH-R	WALKER
2151980	T	GAP	INDEL	CDS	Rv1908c	reverse	katG	1910_del_a	katG,1910_del_a		INH-R	WALKER
2153419	C	GAP	INDEL	CDS	Rv1908c	reverse	katG	471_del_g	katG,471_del_g		INH-R	WALKER
2288557	G	GAP	INDEL	CDS	Rv2043c	reverse	pncA	125_del_c	pncA,125_del_c		benign	MIOTTO
2288508	C	GAP	INDEL	CDS	Rv2043c	reverse	pncA	174_del_g	pncA,174_del_g		PZA-R	WALKER
2288505	G	GAP	INDEL	CDS	Rv2043c	reverse	pncA	177_del_c	pncA,177_del_c		PZA-R	WALKER
2288427	C	GAP	INDEL	CDS	Rv2043c	reverse	pncA	255_del_g	pncA,255_del_g		benign	WALKER
2288382	G	GAP	INDEL	CDS	Rv2043c	reverse	pncA	300_del_c	pncA,300_del_c		benign	WALKER
2288351	G	GAP	INDEL	CDS	Rv2043c	reverse	pncA	331_del_c	pncA,331_del_c		benign	WALKER
2288273	A	GAP	INDEL	CDS	Rv2043c	reverse	pncA	409_del_t	pncA,409_del_t		PZA-R	WALKER
2288236	T	GAP	INDEL	CDS	Rv2043c	reverse	pncA	446_del_a	pncA,446_del_a		benign	WALKER
2288193	G	GAP	INDEL	CDS	Rv2043c	reverse	pncA	489_del_c	pncA,489_del_c		PZA-R	WALKER
2288188	G	GAP	INDEL	CDS	Rv2043c	reverse	pncA	494_del_c	pncA,494_del_c		PZA-R	WALKER
2288166	G	GAP	INDEL	CDS	Rv2043c	reverse	pncA	516_del_c	pncA,516_del_c		benign	WALKER
2288090	G	GAP	INDEL	CDS	Rv2043c	reverse	pncA	592_del_c	pncA,592_del_c		PZA-R	WALKER
2289247	GGTTGGGTGGCCGCCGCGC	DEL	INDEL	PROM	Rv2043c	reverse	pncA	-6_del_gcgcggcggccacccaacc	pncA,-6_del_gcgcggcggccacccaacc		benign	WALKER
2288055	C	GAP	INDEL	CDS	Rv2043c	reverse	pncA	627_del_g	pncA,627_del_g		benign	WALKER
2289250	GGTTGGGTGGCCGCGG	DEL	INDEL	PROM	Rv2043c	reverse	pncA	-9_del_ccgcggccacccaacc	pncA,-9_del_ccgcggccacccaacc		benign	WALKER
			INDEL	CDS	Rv0667	forward	rpoB	M434fs			RIF-R	WALKER
			INDEL	CDS	Rv0667	forward	rpoB	Q436fs			RIF-R	WALKER
			INDEL	CDS	Rv0667	forward	rpoB	N437fs			RIF-R	WHO

## Sheet: excluded
DRUG	MUTATION	TYPE	AFFECTS	PRED	EVIDENCE	reason
EMB	eis_145_insTC	INDEL	CDS	S	WALKER	not considered as EMB resistance marker
EMB	eis_906_delG	INDEL	CDS	S	WALKER	not considered as EMB resistance marker
EMB	eis_A304V	SNP	CDS	S	WALKER	not considered as EMB resistance marker
EMB	eis_C-100T	SNP	PROM	S	WALKER	not considered as EMB resistance marker
EMB	eis_C6Y	SNP	CDS	S	WALKER	not considered as EMB resistance marker
EMB	eis_G-10A	SNP	PROM	R	WALKER	not considered as EMB resistance marker
EMB	eis_L18R	SNP	CDS	S	WALKER	not considered as EMB resistance marker
EMB	eis_P276S	SNP	CDS	S	WALKER	not considered as EMB resistance marker
EMB	eis_T136S	SNP	CDS	S	WALKER	not considered as EMB resistance marker
EMB	eis_V163I	SNP	CDS	S	WALKER	not considered as EMB resistance marker
EMB	iniA_H481Q	SNP	CDS	S	WALKER	not considered as EMB resistance marker
EMB	rmlD_S257P	SNP	CDS	S	WALKER	not considered as EMB resistance marker
EMB	manB_D152N	SNP	CDS	S	WALKER	not considered as EMB resistance marker
EMB	iniA_1141_delC	INDEL	CDS	S	WALKER	not considered as EMB resistance marker
EMB	iniA_1405_delC	INDEL	CDS	S	WALKER	not considered as EMB resistance marker
EMB	iniA_1561_delGA	INDEL	CDS	S	WALKER	not considered as EMB resistance marker
EMB	iniA_1638_delC	INDEL	CDS	S	WALKER	not considered as EMB resistance marker
EMB	iniA_1641_delT	INDEL	CDS	S	WALKER	not considered as EMB resistance marker
EMB	iniA_1663_delC	INDEL	CDS	S	WALKER	not considered as EMB resistance marker
EMB	iniA_1697_delT	INDEL	CDS	S	WALKER	not considered as EMB resistance marker
EMB	iniA_1755_insCA	INDEL	CDS	S	WALKER	not considered as EMB resistance marker
EMB	iniA_1862_insTC	INDEL	CDS	S	WALKER	not considered as EMB resistance marker
EMB	iniA_1865_insCCTGCAGGCGACCATCGCGGCGGCGCAGGC	INDEL	CDS	S	WALKER	not considered as EMB resistance marker
EMB	iniA_381_delC	INDEL	CDS	S	WALKER	not considered as EMB resistance marker
EMB	iniA_421_delC	INDEL	CDS	S	WALKER	not considered as EMB resistance marker
EMB	iniA_503_delA	INDEL	CDS	S	WALKER	not considered as EMB resistance marker
EMB	iniA_616_delG	INDEL	CDS	S	WALKER	not considered as EMB resistance marker
EMB	iniA_651_delA	INDEL	CDS	S	WALKER	not considered as EMB resistance marker
EMB	iniA_948_delA	INDEL	CDS	S	WALKER	not considered as EMB resistance marker
EMB	iniA_A221T	SNP	CDS	S	WALKER	not considered as EMB resistance marker
EMB	iniA_A249V	SNP	CDS	S	WALKER	not considered as EMB resistance marker
EMB	iniA_A594P	SNP	CDS	S	WALKER	not considered as EMB resistance marker
EMB	iniA_C-32T	SNP	PROM	S	WALKER	not considered as EMB resistance marker
EMB	iniA_C-60T	SNP	PROM	S	WALKER	not considered as EMB resistance marker
EMB	iniA_C-61T	SNP	PROM	S	WALKER	not considered as EMB resistance marker
EMB	iniA_D100G	SNP	CDS	S	WALKER	not considered as EMB resistance marker
EMB	iniA_D138E	SNP	CDS	S	WALKER	not considered as EMB resistance marker
EMB	iniA_D143N	SNP	CDS	S	WALKER	not considered as EMB resistance marker
EMB	iniA_D198A	SNP	CDS	S	WALKER	not considered as EMB resistance marker
EMB	iniA_D22N	SNP	CDS	S	WALKER	not considered as EMB resistance marker
EMB	iniA_D549E	SNP	CDS	S	WALKER	not considered as EMB resistance marker
EMB	iniA_D549N	SNP	CDS	S	WALKER	not considered as EMB resistance marker
EMB	iniA_E154A	SNP	CDS	S	WALKER	not considered as EMB resistance marker
EMB	iniA_E279K	SNP	CDS	S	WALKER	not considered as EMB resistance marker
EMB	iniA_F286C	SNP	CDS	S	WALKER	not considered as EMB resistance marker
EMB	iniA_G-4A	SNP	PROM	S	WALKER	not considered as EMB resistance marker
EMB	iniA_G-70A	SNP	PROM	S	WALKER	not considered as EMB resistance marker
EMB	iniA_G-7A	SNP	PROM	S	WALKER	not considered as EMB resistance marker
EMB	iniA_G180R	SNP	CDS	S	WALKER	not considered as EMB resistance marker
EMB	iniA_G308R	SNP	CDS	S	WALKER	not considered as EMB resistance marker
EMB	iniA_G408A	SNP	CDS	S	WALKER	not considered as EMB resistance marker
EMB	iniA_G505R	SNP	CDS	S	WALKER	not considered as EMB resistance marker
EMB	iniA_G507R	SNP	CDS	S	WALKER	not considered as EMB resistance marker
EMB	iniA_H186L	SNP	CDS	S	WALKER	not considered as EMB resistance marker
EMB	iniA_H271D	SNP	CDS	S	WALKER	not considered as EMB resistance marker
EMB	iniA_I174N	SNP	CDS	S	WALKER	not considered as EMB resistance marker
EMB	iniA_I46V	SNP	CDS	S	WALKER	not considered as EMB resistance marker
EMB	iniA_K19N	SNP	CDS	S	WALKER	not considered as EMB resistance marker
EMB	iniA_L166M	SNP	CDS	S	WALKER	not considered as EMB resistance marker
EMB	iniA_L191M	SNP	CDS	S	WALKER	not considered as EMB resistance marker
EMB	iniA_L267M	SNP	CDS	S	WALKER	not considered as EMB resistance marker
EMB	iniA_L293V	SNP	CDS	S	WALKER	not considered as EMB resistance marker
EMB	iniA_L372P	SNP	CDS	S	WALKER	not considered as EMB resistance marker
EMB	iniA_L91R	SNP	CDS	S	WALKER	not considered as EMB resistance marker
EMB	iniA_M1I	SNP	CDS	S	WALKER	not considered as EMB resistance marker
EMB	iniA_M259T	SNP	CDS	S	WALKER	not considered as EMB resistance marker
EMB	iniA_N88S	SNP	CDS	S	WALKER	not considered as EMB resistance marker
EMB	iniA_P163R	SNP	CDS	S	WALKER	not considered as EMB resistance marker
EMB	iniA_Q357*	SNP	CDS	S	WALKER	not considered as EMB resistance marker
EMB	iniA_Q394E	SNP	CDS	S	WALKER	not considered as EMB resistance marker
EMB	iniA_Q619H	SNP	CDS	S	WALKER	not considered as EMB resistance marker
EMB	iniA_R242W	SNP	CDS	S	WALKER	not considered as EMB resistance marker
EMB	iniA_R300C	SNP	CDS	S	WALKER	not considered as EMB resistance marker
EMB	iniA_R347H	SNP	CDS	S	WALKER	not considered as EMB resistance marker
EMB	iniA_R381Q	SNP	CDS	S	WALKER	not considered as EMB resistance marker
EMB	iniA_R385C	SNP	CDS	S	WALKER	not considered as EMB resistance marker
EMB	iniA_R608W	SNP	CDS	S	WALKER	not considered as EMB resistance marker
EMB	iniA_S164R	SNP	CDS	S	WALKER	not considered as EMB resistance marker
EMB	iniA_S430Y	SNP	CDS	S	WALKER	not considered as EMB resistance marker
EMB	iniA_S448P	SNP	CDS	S	WALKER	not considered as EMB resistance marker
EMB	iniA_S501W	SNP	CDS	S	WALKER	not considered as EMB resistance marker
EMB	iniA_S559A	SNP	CDS	S	WALKER	not considered as EMB resistance marker
EMB	iniA_S84I	SNP	CDS	S	WALKER	not considered as EMB resistance marker
EMB	iniA_S84R	SNP	CDS	S	WALKER	not considered as EMB resistance marker
EMB	iniA_T-69C	SNP	PROM	S	WALKER	not considered as EMB resistance marker
EMB	iniA_T211I	SNP	CDS	S	WALKER	not considered as EMB resistance marker
EMB	iniA_T582I	SNP	CDS	S	WALKER	not considered as EMB resistance marker
EMB	iniA_V105M	SNP	CDS	S	WALKER	not considered as EMB resistance marker
EMB	iniA_V106A	SNP	CDS	S	WALKER	not considered as EMB resistance marker
EMB	iniA_V110I	SNP	CDS	S	WALKER	not considered as EMB resistance marker
EMB	iniA_V110L	SNP	CDS	S	WALKER	not considered as EMB resistance marker
EMB	iniA_V218M	SNP	CDS	S	WALKER	not considered as EMB resistance marker
EMB	iniA_V230I	SNP	CDS	S	WALKER	not considered as EMB resistance marker
EMB	iniA_V231M	SNP	CDS	S	WALKER	not considered as EMB resistance marker
EMB	iniA_V33G	SNP	CDS	S	WALKER	not considered as EMB resistance marker
EMB	iniA_V35M	SNP	CDS	S	WALKER	not considered as EMB resistance marker
EMB	iniA_V548F	SNP	CDS	S	WALKER	not considered as EMB resistance marker
EMB	iniA_V56A	SNP	CDS	S	WALKER	not considered as EMB resistance marker
EMB	iniA_V598A	SNP	CDS	S	WALKER	not considered as EMB resistance marker
EMB	iniA_V71A	SNP	CDS	S	WALKER	not considered as EMB resistance marker
EMB	iniA_Y491C	SNP	CDS	S	WALKER	not considered as EMB resistance marker
EMB	iniA_Y525C	SNP	CDS	S	WALKER	not considered as EMB resistance marker
EMB	iniC_140_delA	INDEL	CDS	S	WALKER	not considered as EMB resistance marker
EMB	iniC_188_insGT	INDEL	CDS	S	WALKER	not considered as EMB resistance marker
EMB	iniC_272_delT	INDEL	CDS	S	WALKER	not considered as EMB resistance marker
EMB	iniC_279_insTCGTC	INDEL	CDS	S	WALKER	not considered as EMB resistance marker
EMB	iniC_462_delC	INDEL	CDS	S	WALKER	not considered as EMB resistance marker
EMB	iniC_667_delC	INDEL	CDS	S	WALKER	not considered as EMB resistance marker
EMB	iniC_884_delC	INDEL	CDS	S	WALKER	not considered as EMB resistance marker
EMB	iniC_A77V	SNP	CDS	S	WALKER	not considered as EMB resistance marker
EMB	iniC_C-12T	SNP	PROM	S	WALKER	not considered as EMB resistance marker
EMB	iniC_C-98T	SNP	PROM	S	WALKER	not considered as EMB resistance marker
EMB	iniC_D29G	SNP	CDS	S	WALKER	not considered as EMB resistance marker
EMB	iniC_D417E	SNP	CDS	S	WALKER	not considered as EMB resistance marker
EMB	iniC_F353T	SNP	CDS	S	WALKER	not considered as EMB resistance marker
EMB	iniC_G-24T	SNP	PROM	S	WALKER	not considered as EMB resistance marker
EMB	iniC_G-63C	SNP	PROM	S	WALKER	not considered as EMB resistance marker
EMB	iniC_G197V	SNP	CDS	S	WALKER	not considered as EMB resistance marker
EMB	iniC_G251A	SNP	CDS	S	WALKER	not considered as EMB resistance marker
EMB	iniC_G331R	SNP	CDS	S	WALKER	not considered as EMB resistance marker
EMB	iniC_G438N	SNP	CDS	S	WALKER	not considered as EMB resistance marker
EMB	iniC_I69M	SNP	CDS	S	WALKER	not considered as EMB resistance marker
EMB	iniC_L11V	SNP	CDS	S	WALKER	not considered as EMB resistance marker
EMB	iniC_L136P	SNP	CDS	S	WALKER	not considered as EMB resistance marker
EMB	iniC_L189F	SNP	CDS	S	WALKER	not considered as EMB resistance marker
EMB	iniC_L260R	SNP	CDS	S	WALKER	not considered as EMB resistance marker
EMB	iniC_L279P	SNP	CDS	S	WALKER	not considered as EMB resistance marker
EMB	iniC_L406F	SNP	CDS	S	WALKER	not considered as EMB resistance marker
EMB	iniC_L437R	SNP	CDS	S	WALKER	not considered as EMB resistance marker
EMB	iniC_L53R	SNP	CDS	S	WALKER	not considered as EMB resistance marker
EMB	iniC_N227D	SNP	CDS	S	WALKER	not considered as EMB resistance marker
EMB	iniC_N415Y	SNP	CDS	S	WALKER	not considered as EMB resistance marker
EMB	iniC_P121Q	SNP	CDS	S	WALKER	not considered as EMB resistance marker
EMB	iniC_P145Q	SNP	CDS	S	WALKER	not considered as EMB resistance marker
EMB	iniC_P145R	SNP	CDS	S	WALKER	not considered as EMB resistance marker
EMB	iniC_P248A	SNP	CDS	S	WALKER	not considered as EMB resistance marker
EMB	iniC_P408S	SNP	CDS	S	WALKER	not considered as EMB resistance marker
EMB	iniC_Q355*	SNP	CDS	S	WALKER	not considered as EMB resistance marker
EMB	iniC_R27L	SNP	CDS	S	WALKER	not considered as EMB resistance marker
EMB	iniC_R339H	SNP	CDS	S	WALKER	not considered as EMB resistance marker
EMB	iniC_R371Q	SNP	CDS	S	WALKER	not considered as EMB resistance marker
EMB	iniC_R476C	SNP	CDS	S	WALKER	not considered as EMB resistance marker
EMB	iniC_S329L	SNP	CDS	S	WALKER	not considered as EMB resistance marker
EMB	iniC_S368A	SNP	CDS	S	WALKER	not considered as EMB resistance marker
EMB	iniC_S409L	SNP	CDS	S	WALKER	not considered as EMB resistance marker
EMB	iniC_T259A	SNP	CDS	S	WALKER	not considered as EMB resistance marker
EMB	iniC_T52I	SNP	CDS	S	WALKER	not considered as EMB resistance marker
EMB	iniC_T82A	SNP	CDS	S	WALKER	not considered as EMB resistance marker
EMB	iniC_T89I	SNP	CDS	S	WALKER	not considered as EMB resistance marker
EMB	iniC_V200L	SNP	CDS	S	WALKER	not considered as EMB resistance marker
EMB	iniC_W131*	SNP	CDS	S	WALKER	not considered as EMB resistance marker
EMB	manB_A-15G	SNP	PROM	S	WALKER	not considered as EMB resistance marker
EMB	manB_A117G	SNP	CDS	S	WALKER	not considered as EMB resistance marker
EMB	manB_C-97T	SNP	PROM	S	WALKER	not considered as EMB resistance marker
EMB	manB_E192K	SNP	CDS	S	WALKER	not considered as EMB resistance marker
EMB	manB_G-13A	SNP	PROM	S	WALKER	not considered as EMB resistance marker
EMB	manB_G-20A	SNP	PROM	S	WALKER	not considered as EMB resistance marker
EMB	manB_G-50C	SNP	PROM	S	WALKER	not considered as EMB resistance marker
EMB	manB_G-83A	SNP	PROM	S	WALKER	not considered as EMB resistance marker
EMB	manB_G-98A	SNP	PROM	S	WALKER	not considered as EMB resistance marker
EMB	manB_G116S	SNP	CDS	S	WALKER	not considered as EMB resistance marker
EMB	manB_G57S	SNP	CDS	S	WALKER	not considered as EMB resistance marker
EMB	manB_H256R	SNP	CDS	S	WALKER	not considered as EMB resistance marker
EMB	manB_L337S	SNP	CDS	S	WALKER	not considered as EMB resistance marker
EMB	manB_L77I	SNP	CDS	S	WALKER	not considered as EMB resistance marker
EMB	manB_N96H	SNP	CDS	S	WALKER	not considered as EMB resistance marker
EMB	manB_P167A	SNP	CDS	S	WALKER	not considered as EMB resistance marker
EMB	manB_R191G	SNP	CDS	S	WALKER	not considered as EMB resistance marker
EMB	manB_R231G	SNP	CDS	S	WALKER	not considered as EMB resistance marker
EMB	manB_T169S	SNP	CDS	S	WALKER	not considered as EMB resistance marker
EMB	rmlD_A-77G	SNP	PROM	S	WALKER	not considered as EMB resistance marker
EMB	rmlD_A115V	SNP	CDS	S	WALKER	not considered as EMB resistance marker
EMB	rmlD_A25V	SNP	CDS	S	WALKER	not considered as EMB resistance marker
EMB	rmlD_A285V	SNP	CDS	S	WALKER	not considered as EMB resistance marker
EMB	rmlD_A48T	SNP	CDS	S	WALKER	not considered as EMB resistance marker
EMB	rmlD_C-92A	SNP	PROM	S	WALKER	not considered as EMB resistance marker
EMB	rmlD_F250Y	SNP	CDS	S	WALKER	not considered as EMB resistance marker
EMB	rmlD_G-100A	SNP	PROM	S	WALKER	not considered as EMB resistance marker
EMB	rmlD_G-100T	SNP	PROM	S	WALKER	not considered as EMB resistance marker
EMB	rmlD_G-71T	SNP	PROM	S	WALKER	not considered as EMB resistance marker
EMB	rmlD_G-86T	SNP	PROM	S	WALKER	not considered as EMB resistance marker
EMB	rmlD_H20R	SNP	CDS	S	WALKER	not considered as EMB resistance marker
EMB	rmlD_M32V	SNP	CDS	S	WALKER	not considered as EMB resistance marker
EMB	rmlD_P244L	SNP	CDS	S	WALKER	not considered as EMB resistance marker
EMB	rmlD_P300L	SNP	CDS	S	WALKER	not considered as EMB resistance marker
EMB	rmlD_R180G	SNP	CDS	S	WALKER	not considered as EMB resistance marker
EMB	rmlD_R303C	SNP	CDS	S	WALKER	not considered as EMB resistance marker
EMB	rmlD_S72I	SNP	CDS	S	WALKER	not considered as EMB resistance marker
EMB	rmlD_T-47C	SNP	PROM	S	WALKER	not considered as EMB resistance marker
EMB	rmlD_T-60C	SNP	PROM	S	WALKER	not considered as EMB resistance marker
EMB	rmlD_T-90C	SNP	PROM	S	WALKER	not considered as EMB resistance marker
EMB	rmlD_T155A	SNP	CDS	S	WALKER	not considered as EMB resistance marker
EMB	rmlD_T160S	SNP	CDS	S	WALKER	not considered as EMB resistance marker
EMB	rmlD_T284K	SNP	CDS	S	WALKER	not considered as EMB resistance marker
EMB	rmlD_T65A	SNP	CDS	S	WALKER	not considered as EMB resistance marker
EMB	rmlD_V245I	SNP	CDS	S	WALKER	not considered as EMB resistance marker
PZA	pncA_A171E	SNP	CDS	S	WALKER	Yadon et al interpretation used
PZA	pncA_A171E	SNP	CDS	R	WALKER	Yadon et al interpretation used
PZA	pncA_*187*	SNP	CDS	S	WALKER	Yadon et al interpretation used
PZA	pncA_A102P	SNP	CDS	S	WALKER	Yadon et al interpretation used
PZA	pncA_A102V	SNP	CDS	R	WALKER	Yadon et al interpretation used
PZA	pncA_A134D	SNP	CDS	S	WALKER	Yadon et al interpretation used
PZA	pncA_A134P	SNP	CDS	R	WALKER	Yadon et al interpretation used
PZA	pncA_A134V	SNP	CDS	R	WALKER	Yadon et al interpretation used
PZA	pncA_A143D	SNP	CDS	R	WALKER	Yadon et al interpretation used
PZA	pncA_A143V	SNP	CDS	S	WALKER	Yadon et al interpretation used
PZA	pncA_A146E	SNP	CDS	R	WALKER	Yadon et al interpretation used
PZA	pncA_A146S	SNP	CDS	R	WALKER	Yadon et al interpretation used
PZA	pncA_A146T	SNP	CDS	S	WALKER	Yadon et al interpretation used
PZA	pncA_A146V	SNP	CDS	R	WALKER	Yadon et al interpretation used
PZA	pncA_A152V	SNP	CDS	R	WALKER	Yadon et al interpretation used
PZA	pncA_A161P	SNP	CDS	R	WALKER	Yadon et al interpretation used
PZA	pncA_A165D	SNP	CDS	R	WALKER	Yadon et al interpretation used
PZA	pncA_A170S	SNP	CDS	R	WALKER	Yadon et al interpretation used
PZA	pncA_A170V	SNP	CDS	R	WALKER	Yadon et al interpretation used
PZA	pncA_A171E	SNP	CDS	S	WALKER	Yadon et al interpretation used
PZA	pncA_A171E	SNP	CDS	R	WALKER	Yadon et al interpretation used
PZA	pncA_A171T	SNP	CDS	R	WALKER	Yadon et al interpretation used
PZA	pncA_A26V	SNP	CDS	R	WALKER	Yadon et al interpretation used
PZA	pncA_A28S	SNP	CDS	R	WALKER	Yadon et al interpretation used
PZA	pncA_A30P	SNP	CDS	R	WALKER	Yadon et al interpretation used
PZA	pncA_A30S	SNP	CDS	R	WALKER	Yadon et al interpretation used
PZA	pncA_A30V	SNP	CDS	R	WALKER	Yadon et al interpretation used
PZA	pncA_A36D	SNP	CDS	R	WALKER	Yadon et al interpretation used
PZA	pncA_A36S	SNP	CDS	R	WALKER	Yadon et al interpretation used
PZA	pncA_A38G	SNP	CDS	R	WALKER	Yadon et al interpretation used
PZA	pncA_A38S	SNP	CDS	R	WALKER	Yadon et al interpretation used
PZA	pncA_A3E	SNP	CDS	R	MIOTTO	Yadon et al interpretation used
PZA	pncA_A46E	SNP	CDS	R	WALKER	Yadon et al interpretation used
PZA	pncA_A46P	SNP	CDS	R	WALKER	Yadon et al interpretation used
PZA	pncA_A46V	SNP	CDS	S	WALKER	Yadon et al interpretation used
PZA	pncA_A46V	SNP	CDS	R	WALKER	Yadon et al interpretation used
PZA	pncA_A79P	SNP	CDS	R	WALKER	Yadon et al interpretation used
PZA	pncA_A79T	SNP	CDS	S	WALKER	Yadon et al interpretation used
PZA	pncA_A89V	SNP	CDS	R	WALKER	Yadon et al interpretation used
PZA	pncA_A92E	SNP	CDS	R	WALKER	Yadon et al interpretation used
PZA	pncA_C138*	SNP	CDS	R	WALKER	Yadon et al interpretation used
PZA	pncA_C138F	SNP	CDS	R	WALKER	Yadon et al interpretation used
PZA	pncA_C138G	SNP	CDS	R	WALKER	Yadon et al interpretation used
PZA	pncA_C138R	SNP	CDS	R	WALKER	Yadon et al interpretation used
PZA	pncA_C138S	SNP	CDS	R	WALKER	Yadon et al interpretation used
PZA	pncA_C138Y	SNP	CDS	R	WALKER	Yadon et al interpretation used
PZA	pncA_C14*	SNP	CDS	R	WALKER	Yadon et al interpretation used
PZA	pncA_C14R	SNP	CDS	R	WALKER	Yadon et al interpretation used
PZA	pncA_C14W	SNP	CDS	R	WALKER	Yadon et al interpretation used
PZA	pncA_C14Y	SNP	CDS	R	WALKER	Yadon et al interpretation used
PZA	pncA_C184R	SNP	CDS	R	WALKER	Yadon et al interpretation used
PZA	pncA_C72*	SNP	CDS	R	WALKER	Yadon et al interpretation used
PZA	pncA_C72F	SNP	CDS	R	WALKER	Yadon et al interpretation used
PZA	pncA_C72R	SNP	CDS	R	WALKER	Yadon et al interpretation used
PZA	pncA_C72W	SNP	CDS	R	WALKER	Yadon et al interpretation used
PZA	pncA_C72Y	SNP	CDS	R	WALKER	Yadon et al interpretation used
PZA	pncA_D110E	SNP	CDS	R	WALKER	Yadon et al interpretation used
PZA	pncA_D110H	SNP	CDS	R	WALKER	Yadon et al interpretation used
PZA	pncA_D110N	SNP	CDS	R	WALKER	Yadon et al interpretation used
PZA	pncA_D129E	SNP	CDS	R	WALKER	Yadon et al interpretation used
PZA	pncA_D129N	SNP	CDS	S	WALKER	Yadon et al interpretation used
PZA	pncA_D12A	SNP	CDS	R	WALKER	Yadon et al interpretation used
PZA	pncA_D12E	SNP	CDS	R	WALKER	Yadon et al interpretation used
PZA	pncA_D12G	SNP	CDS	R	WALKER	Yadon et al interpretation used
PZA	pncA_D12H	SNP	CDS	R	WALKER	Yadon et al interpretation used
PZA	pncA_D12N	SNP	CDS	R	MIOTTO	Yadon et al interpretation used
PZA	pncA_D12Y	SNP	CDS	R	WALKER	Yadon et al interpretation used
PZA	pncA_D136H	SNP	CDS	R	WALKER	Yadon et al interpretation used
PZA	pncA_D136N	SNP	CDS	R	WALKER	Yadon et al interpretation used
PZA	pncA_D136V	SNP	CDS	R	WALKER	Yadon et al interpretation used
PZA	pncA_D136Y	SNP	CDS	R	WALKER	Yadon et al interpretation used
PZA	pncA_D145E	SNP	CDS	R	WALKER	Yadon et al interpretation used
PZA	pncA_D158G	SNP	CDS	R	WALKER	Yadon et al interpretation used
PZA	pncA_D166V	SNP	CDS	R	WALKER	Yadon et al interpretation used
PZA	pncA_D49E	SNP	CDS	R	WALKER	Yadon et al interpretation used
PZA	pncA_D49G	SNP	CDS	R	MIOTTO	Yadon et al interpretation used
PZA	pncA_D49H	SNP	CDS	R	WALKER	Yadon et al interpretation used
PZA	pncA_D49N	SNP	CDS	R	WALKER	Yadon et al interpretation used
PZA	pncA_D49V	SNP	CDS	R	WALKER	Yadon et al interpretation used
PZA	pncA_D49Y	SNP	CDS	R	WALKER	Yadon et al interpretation used
PZA	pncA_D53E	SNP	CDS	S	WALKER	Yadon et al interpretation used
PZA	pncA_D63A	SNP	CDS	S	WALKER	Yadon et al interpretation used
PZA	pncA_D63E	SNP	CDS	R	WALKER	Yadon et al interpretation used
PZA	pncA_D63G	SNP	CDS	R	WALKER	Yadon et al interpretation used
PZA	pncA_D63H	SNP	CDS	R	WALKER	Yadon et al interpretation used
PZA	pncA_D63Y	SNP	CDS	R	WALKER	Yadon et al interpretation used
PZA	pncA_D80H	SNP	CDS	R	WALKER	Yadon et al interpretation used
PZA	pncA_D86V	SNP	CDS	R	WALKER	Yadon et al interpretation used
PZA	pncA_D8A	SNP	CDS	R	WALKER	Yadon et al interpretation used
PZA	pncA_D8E	SNP	CDS	S	WALKER	Yadon et al interpretation used
PZA	pncA_D8G	SNP	CDS	R	WALKER	Yadon et al interpretation used
PZA	pncA_D8H	SNP	CDS	R	WALKER	Yadon et al interpretation used
PZA	pncA_D8N	SNP	CDS	R	WALKER	Yadon et al interpretation used
PZA	pncA_D8V	SNP	CDS	R	WALKER	Yadon et al interpretation used
PZA	pncA_D8Y	SNP	CDS	R	WALKER	Yadon et al interpretation used
PZA	pncA_E111*	SNP	CDS	R	WALKER	Yadon et al interpretation used
PZA	pncA_E127*	SNP	CDS	R	WALKER	Yadon et al interpretation used
PZA	pncA_E127D	SNP	CDS	R	WALKER	Yadon et al interpretation used
PZA	pncA_E144*	SNP	CDS	R	WALKER	Yadon et al interpretation used
PZA	pncA_E15*	SNP	CDS	R	WALKER	Yadon et al interpretation used
PZA	pncA_E173*	SNP	CDS	R	WALKER	Yadon et al interpretation used
PZA	pncA_E173G	SNP	CDS	R	WALKER	Yadon et al interpretation used
PZA	pncA_E174G	SNP	CDS	R	WALKER	Yadon et al interpretation used
PZA	pncA_E174K	SNP	CDS	R	WALKER	Yadon et al interpretation used
PZA	pncA_E181*	SNP	CDS	R	WALKER	Yadon et al interpretation used
PZA	pncA_E181K	SNP	CDS	R	WALKER	Yadon et al interpretation used
PZA	pncA_E37*	SNP	CDS	R	WALKER	Yadon et al interpretation used
PZA	pncA_E37V	SNP	CDS	S	WALKER	Yadon et al interpretation used
PZA	pncA_E91*	SNP	CDS	R	WALKER	Yadon et al interpretation used
PZA	pncA_F106S	SNP	CDS	R	WALKER	Yadon et al interpretation used
PZA	pncA_F106Y	SNP	CDS	R	WALKER	Yadon et al interpretation used
PZA	pncA_F13I	SNP	CDS	R	WALKER	Yadon et al interpretation used
PZA	pncA_F13V	SNP	CDS	R	WALKER	Yadon et al interpretation used
PZA	pncA_F13Y	SNP	CDS	R	WALKER	Yadon et al interpretation used
PZA	pncA_F58I	SNP	CDS	R	WALKER	Yadon et al interpretation used
PZA	pncA_F58L	SNP	CDS	R	MIOTTO	Yadon et al interpretation used
PZA	pncA_F58S	SNP	CDS	R	WALKER	Yadon et al interpretation used
PZA	pncA_F81S	SNP	CDS	R	WALKER	Yadon et al interpretation used
PZA	pncA_F81V	SNP	CDS	R	WALKER	Yadon et al interpretation used
PZA	pncA_F94C	SNP	CDS	R	WALKER	Yadon et al interpretation used
PZA	pncA_F94L	SNP	CDS	R	MIOTTO	Yadon et al interpretation used
PZA	pncA_F94S	SNP	CDS	R	MIOTTO	Yadon et al interpretation used
PZA	pncA_G101*	SNP	CDS	R	WALKER	Yadon et al interpretation used
PZA	pncA_G101E	SNP	CDS	R	WALKER	Yadon et al interpretation used
PZA	pncA_G105D	SNP	CDS	R	WALKER	Yadon et al interpretation used
PZA	pncA_G105R	SNP	CDS	R	WALKER	Yadon et al interpretation used
PZA	pncA_G105V	SNP	CDS	R	WALKER	Yadon et al interpretation used
PZA	pncA_G108*	SNP	CDS	R	WALKER	Yadon et al interpretation used
PZA	pncA_G108E	SNP	CDS	R	WALKER	Yadon et al interpretation used
PZA	pncA_G108R	SNP	CDS	R	MIOTTO	Yadon et al interpretation used
PZA	pncA_G124S	SNP	CDS	R	WALKER	Yadon et al interpretation used
PZA	pncA_G132A	SNP	CDS	R	MIOTTO	Yadon et al interpretation used
PZA	pncA_G132C	SNP	CDS	R	WALKER	Yadon et al interpretation used
PZA	pncA_G132D	SNP	CDS	R	WALKER	Yadon et al interpretation used
PZA	pncA_G132R	SNP	CDS	R	WALKER	Yadon et al interpretation used
PZA	pncA_G132S	SNP	CDS	R	MIOTTO	Yadon et al interpretation used
PZA	pncA_G132V	SNP	CDS	R	WALKER	Yadon et al interpretation used
PZA	pncA_G162A	SNP	CDS	R	WALKER	Yadon et al interpretation used
PZA	pncA_G162D	SNP	CDS	R	WALKER	Yadon et al interpretation used
PZA	pncA_G162V	SNP	CDS	R	WALKER	Yadon et al interpretation used
PZA	pncA_G16R	SNP	CDS	R	WALKER	Yadon et al interpretation used
PZA	pncA_G16V	SNP	CDS	R	WALKER	Yadon et al interpretation used
PZA	pncA_G17C	SNP	CDS	R	WALKER	Yadon et al interpretation used
PZA	pncA_G17D	SNP	CDS	R	WALKER	Yadon et al interpretation used
PZA	pncA_G17S	SNP	CDS	S	WALKER	Yadon et al interpretation used
PZA	pncA_G23V	SNP	CDS	R	WALKER	Yadon et al interpretation used
PZA	pncA_G24D	SNP	CDS	R	MIOTTO	Yadon et al interpretation used
PZA	pncA_G24V	SNP	CDS	R	WALKER	Yadon et al interpretation used
PZA	pncA_G55C	SNP	CDS	R	WALKER	Yadon et al interpretation used
PZA	pncA_G75V	SNP	CDS	R	WALKER	Yadon et al interpretation used
PZA	pncA_G78C	SNP	CDS	R	WALKER	Yadon et al interpretation used
PZA	pncA_G78D	SNP	CDS	R	WALKER	Yadon et al interpretation used
PZA	pncA_G78V	SNP	CDS	R	WALKER	Yadon et al interpretation used
PZA	pncA_G97C	SNP	CDS	R	WALKER	Yadon et al interpretation used
PZA	pncA_G97D	SNP	CDS	R	WALKER	Yadon et al interpretation used
PZA	pncA_G97R	SNP	CDS	R	WALKER	Yadon et al interpretation used
PZA	pncA_G97S	SNP	CDS	R	WALKER	Yadon et al interpretation used
PZA	pncA_H137D	SNP	CDS	R	WALKER	Yadon et al interpretation used
PZA	pncA_H137P	SNP	CDS	R	MIOTTO	Yadon et al interpretation used
PZA	pncA_H137R	SNP	CDS	R	WALKER	Yadon et al interpretation used
PZA	pncA_H42N	SNP	CDS	R	WALKER	Yadon et al interpretation used
PZA	pncA_H42Q	SNP	CDS	R	WALKER	Yadon et al interpretation used
PZA	pncA_H43P	SNP	CDS	R	WALKER	Yadon et al interpretation used
PZA	pncA_H43Q	SNP	CDS	R	WALKER	Yadon et al interpretation used
PZA	pncA_H51D	SNP	CDS	R	WALKER	Yadon et al interpretation used
PZA	pncA_H51L	SNP	CDS	R	WALKER	Yadon et al interpretation used
PZA	pncA_H51N	SNP	CDS	R	WALKER	Yadon et al interpretation used
PZA	pncA_H51P	SNP	CDS	R	WALKER	Yadon et al interpretation used
PZA	pncA_H51Q	SNP	CDS	R	WALKER	Yadon et al interpretation used
PZA	pncA_H51R	SNP	CDS	S	WALKER	Yadon et al interpretation used
PZA	pncA_H51Y	SNP	CDS	R	WALKER	Yadon et al interpretation used
PZA	pncA_H57D	SNP	CDS	R	WALKER	Yadon et al interpretation used
PZA	pncA_H57L	SNP	CDS	R	WALKER	Yadon et al interpretation used
PZA	pncA_H57N	SNP	CDS	R	WALKER	Yadon et al interpretation used
PZA	pncA_H57P	SNP	CDS	R	MIOTTO	Yadon et al interpretation used
PZA	pncA_H57Q	SNP	CDS	R	WALKER	Yadon et al interpretation used
PZA	pncA_H57R	SNP	CDS	R	WALKER	Yadon et al interpretation used
PZA	pncA_H57Y	SNP	CDS	R	WALKER	Yadon et al interpretation used
PZA	pncA_H71D	SNP	CDS	R	WALKER	Yadon et al interpretation used
PZA	pncA_H71L	SNP	CDS	R	WALKER	Yadon et al interpretation used
PZA	pncA_H71N	SNP	CDS	R	WALKER	Yadon et al interpretation used
PZA	pncA_H71Q	SNP	CDS	R	WALKER	Yadon et al interpretation used
PZA	pncA_H71R	SNP	CDS	R	WALKER	Yadon et al interpretation used
PZA	pncA_H71Y	SNP	CDS	R	WALKER	Yadon et al interpretation used
PZA	pncA_H82D	SNP	CDS	S	WALKER	Yadon et al interpretation used
PZA	pncA_H82L	SNP	CDS	R	WALKER	Yadon et al interpretation used
PZA	pncA_H82R	SNP	CDS	R	WALKER	Yadon et al interpretation used
PZA	pncA_I133F	SNP	CDS	R	WALKER	Yadon et al interpretation used
PZA	pncA_I133N	SNP	CDS	R	WALKER	Yadon et al interpretation used
PZA	pncA_I133T	SNP	CDS	R	WALKER	Yadon et al interpretation used
PZA	pncA_I31F	SNP	CDS	R	WALKER	Yadon et al interpretation used
PZA	pncA_I31N	SNP	CDS	R	WALKER	Yadon et al interpretation used
PZA	pncA_I31T	SNP	CDS	S	MIOTTO	Yadon et al interpretation used
PZA	pncA_I52T	SNP	CDS	R	WALKER	Yadon et al interpretation used
PZA	pncA_I5F	SNP	CDS	R	WALKER	Yadon et al interpretation used
PZA	pncA_I5M	SNP	CDS	R	WALKER	Yadon et al interpretation used
PZA	pncA_I5N	SNP	CDS	R	WALKER	Yadon et al interpretation used
PZA	pncA_I5T	SNP	CDS	R	WALKER	Yadon et al interpretation used
PZA	pncA_I6F	SNP	CDS	R	WALKER	Yadon et al interpretation used
PZA	pncA_I6L	SNP	CDS	S	MIOTTO	Yadon et al interpretation used
PZA	pncA_I6M	SNP	CDS	R	WALKER	Yadon et al interpretation used
PZA	pncA_I6T	SNP	CDS	R	MIOTTO	Yadon et al interpretation used
PZA	pncA_K48*	SNP	CDS	R	WALKER	Yadon et al interpretation used
PZA	pncA_K48E	SNP	CDS	R	WALKER	Yadon et al interpretation used
PZA	pncA_K48T	SNP	CDS	R	MIOTTO	Yadon et al interpretation used
PZA	pncA_K96*	SNP	CDS	R	WALKER	Yadon et al interpretation used
PZA	pncA_K96E	SNP	CDS	R	MIOTTO	Yadon et al interpretation used
PZA	pncA_K96M	SNP	CDS	R	WALKER	Yadon et al interpretation used
PZA	pncA_K96N	SNP	CDS	R	WALKER	Yadon et al interpretation used
PZA	pncA_K96Q	SNP	CDS	R	WALKER	Yadon et al interpretation used
PZA	pncA_K96R	SNP	CDS	S	WALKER	Yadon et al interpretation used
PZA	pncA_K96T	SNP	CDS	R	WALKER	Yadon et al interpretation used
PZA	pncA_L116P	SNP	CDS	R	MIOTTO	Yadon et al interpretation used
PZA	pncA_L116Q	SNP	CDS	R	WALKER	Yadon et al interpretation used
PZA	pncA_L116R	SNP	CDS	R	WALKER	Yadon et al interpretation used
PZA	pncA_L117Q	SNP	CDS	R	WALKER	Yadon et al interpretation used
PZA	pncA_L120P	SNP	CDS	R	MIOTTO	Yadon et al interpretation used
PZA	pncA_L120Q	SNP	CDS	R	WALKER	Yadon et al interpretation used
PZA	pncA_L151*	SNP	CDS	R	WALKER	Yadon et al interpretation used
PZA	pncA_L151S	SNP	CDS	R	WALKER	Yadon et al interpretation used
PZA	pncA_L156P	SNP	CDS	R	WALKER	Yadon et al interpretation used
PZA	pncA_L156R	SNP	CDS	R	WALKER	Yadon et al interpretation used
PZA	pncA_L159P	SNP	CDS	R	WALKER	Yadon et al interpretation used
PZA	pncA_L159Q	SNP	CDS	R	WALKER	Yadon et al interpretation used
PZA	pncA_L159V	SNP	CDS	R	WALKER	Yadon et al interpretation used
PZA	pncA_L172P	SNP	CDS	R	WALKER	Yadon et al interpretation used
PZA	pncA_L182S	SNP	CDS	S	WALKER	Yadon et al interpretation used
PZA	pncA_L19P	SNP	CDS	R	WALKER	Yadon et al interpretation used
PZA	pncA_L19Q	SNP	CDS	R	WALKER	Yadon et al interpretation used
PZA	pncA_L27P	SNP	CDS	R	WALKER	Yadon et al interpretation used
PZA	pncA_L27Q	SNP	CDS	R	WALKER	Yadon et al interpretation used
PZA	pncA_L35P	SNP	CDS	R	WALKER	Yadon et al interpretation used
PZA	pncA_L35R	SNP	CDS	S	WALKER	Yadon et al interpretation used
PZA	pncA_L35R	SNP	CDS	R	WALKER	Yadon et al interpretation used
PZA	pncA_L4*	SNP	CDS	R	WALKER	Yadon et al interpretation used
PZA	pncA_L4F	SNP	CDS	R	WALKER	Yadon et al interpretation used
PZA	pncA_L4S	SNP	CDS	R	WALKER	Yadon et al interpretation used
PZA	pncA_L4V	SNP	CDS	R	WALKER	Yadon et al interpretation used
PZA	pncA_L4W	SNP	CDS	R	WALKER	Yadon et al interpretation used
PZA	pncA_L85P	SNP	CDS	R	WALKER	Yadon et al interpretation used
PZA	pncA_L85Q	SNP	CDS	R	WALKER	Yadon et al interpretation used
PZA	pncA_L85R	SNP	CDS	R	MIOTTO	Yadon et al interpretation used
PZA	pncA_M175I	SNP	CDS	R	MIOTTO	Yadon et al interpretation used
PZA	pncA_M175K	SNP	CDS	R	WALKER	Yadon et al interpretation used
PZA	pncA_M175T	SNP	CDS	R	MIOTTO	Yadon et al interpretation used
PZA	pncA_M175V	SNP	CDS	R	WALKER	Yadon et al interpretation used
PZA	pncA_M1I	SNP	CDS	S	WALKER	Yadon et al interpretation used
PZA	pncA_M1L	SNP	CDS	R	WALKER	Yadon et al interpretation used
PZA	pncA_N112S	SNP	CDS	R	WALKER	Yadon et al interpretation used
PZA	pncA_N118Y	SNP	CDS	R	WALKER	Yadon et al interpretation used
PZA	pncA_N11T	SNP	CDS	R	WALKER	Yadon et al interpretation used
PZA	pncA_N149I	SNP	CDS	R	WALKER	Yadon et al interpretation used
PZA	pncA_N149Y	SNP	CDS	R	WALKER	Yadon et al interpretation used
PZA	pncA_P115A	SNP	CDS	R	WALKER	Yadon et al interpretation used
PZA	pncA_P115R	SNP	CDS	R	WALKER	Yadon et al interpretation used
PZA	pncA_P54L	SNP	CDS	R	WALKER	Yadon et al interpretation used
PZA	pncA_P54Q	SNP	CDS	R	WALKER	Yadon et al interpretation used
PZA	pncA_P54R	SNP	CDS	R	WALKER	Yadon et al interpretation used
PZA	pncA_P54S	SNP	CDS	R	MIOTTO	Yadon et al interpretation used
PZA	pncA_P54T	SNP	CDS	R	WALKER	Yadon et al interpretation used
PZA	pncA_P62A	SNP	CDS	R	WALKER	Yadon et al interpretation used
PZA	pncA_P62L	SNP	CDS	R	MIOTTO	Yadon et al interpretation used
PZA	pncA_P62Q	SNP	CDS	R	MIOTTO	Yadon et al interpretation used
PZA	pncA_P62R	SNP	CDS	R	WALKER	Yadon et al interpretation used
PZA	pncA_P62S	SNP	CDS	R	WALKER	Yadon et al interpretation used
PZA	pncA_P69L	SNP	CDS	R	WALKER	Yadon et al interpretation used
PZA	pncA_P69Q	SNP	CDS	R	WALKER	Yadon et al interpretation used
PZA	pncA_P69S	SNP	CDS	S	WALKER	Yadon et al interpretation used
PZA	pncA_P70A	SNP	CDS	R	WALKER	Yadon et al interpretation used
PZA	pncA_P70S	SNP	CDS	R	WALKER	Yadon et al interpretation used
PZA	pncA_P77L	SNP	CDS	S	WALKER	Yadon et al interpretation used
PZA	pncA_P77S	SNP	CDS	R	WALKER	Yadon et al interpretation used
PZA	pncA_Q10*	SNP	CDS	R	WALKER	Yadon et al interpretation used
PZA	pncA_Q10E	SNP	CDS	R	WALKER	Yadon et al interpretation used
PZA	pncA_Q10H	SNP	CDS	R	WALKER	Yadon et al interpretation used
PZA	pncA_Q10L	SNP	CDS	R	WALKER	Yadon et al interpretation used
PZA	pncA_Q10P	SNP	CDS	R	WALKER	Yadon et al interpretation used
PZA	pncA_Q10R	SNP	CDS	R	MIOTTO	Yadon et al interpretation used
PZA	pncA_Q122*	SNP	CDS	R	WALKER	Yadon et al interpretation used
PZA	pncA_Q122K	SNP	CDS	R	WALKER	Yadon et al interpretation used
PZA	pncA_Q141*	SNP	CDS	R	WALKER	Yadon et al interpretation used
PZA	pncA_Q141P	SNP	CDS	R	WALKER	Yadon et al interpretation used
PZA	pncA_R121P	SNP	CDS	R	WALKER	Yadon et al interpretation used
PZA	pncA_R121Q	SNP	CDS	S	WALKER	Yadon et al interpretation used
PZA	pncA_R123P	SNP	CDS	R	MIOTTO	Yadon et al interpretation used
PZA	pncA_R123S	SNP	CDS	R	WALKER	Yadon et al interpretation used
PZA	pncA_R140P	SNP	CDS	R	WALKER	Yadon et al interpretation used
PZA	pncA_R140S	SNP	CDS	R	WALKER	Yadon et al interpretation used
PZA	pncA_R154M	SNP	CDS	R	WALKER	Yadon et al interpretation used
PZA	pncA_R176P	SNP	CDS	R	WALKER	Yadon et al interpretation used
PZA	pncA_R29C	SNP	CDS	R	WALKER	Yadon et al interpretation used
PZA	pncA_S104C	SNP	CDS	R	WALKER	Yadon et al interpretation used
PZA	pncA_S104G	SNP	CDS	R	WALKER	Yadon et al interpretation used
PZA	pncA_S104R	SNP	CDS	R	WALKER	Yadon et al interpretation used
PZA	pncA_S164*	SNP	CDS	R	WALKER	Yadon et al interpretation used
PZA	pncA_S164P	SNP	CDS	R	WALKER	Yadon et al interpretation used
PZA	pncA_S164S	SNP	CDS	R	WALKER	Yadon et al interpretation used
PZA	pncA_S164T	SNP	CDS	R	WALKER	Yadon et al interpretation used
PZA	pncA_S179N	SNP	CDS	R	WALKER	Yadon et al interpretation used
PZA	pncA_S18*	SNP	CDS	R	WALKER	Yadon et al interpretation used
PZA	pncA_S185T	SNP	CDS	R	WALKER	Yadon et al interpretation used
PZA	pncA_S186F	SNP	CDS	R	WALKER	Yadon et al interpretation used
PZA	pncA_S18L	SNP	CDS	R	WALKER	Yadon et al interpretation used
PZA	pncA_S18P	SNP	CDS	S	WALKER	Yadon et al interpretation used
PZA	pncA_S18T	SNP	CDS	R	WALKER	Yadon et al interpretation used
PZA	pncA_S32I	SNP	CDS	R	WALKER	Yadon et al interpretation used
PZA	pncA_S32N	SNP	CDS	R	WALKER	Yadon et al interpretation used
PZA	pncA_S59F	SNP	CDS	R	WALKER	Yadon et al interpretation used
PZA	pncA_S59P	SNP	CDS	R	MIOTTO	Yadon et al interpretation used
PZA	pncA_S65F	SNP	CDS	R	WALKER	Yadon et al interpretation used
PZA	pncA_S65P	SNP	CDS	S	WALKER	Yadon et al interpretation used
PZA	pncA_S66*	SNP	CDS	R	WALKER	Yadon et al interpretation used
PZA	pncA_S66L	SNP	CDS	S	WALKER	Yadon et al interpretation used
PZA	pncA_S66P	SNP	CDS	R	WALKER	Yadon et al interpretation used
PZA	pncA_S67*	SNP	CDS	R	WALKER	Yadon et al interpretation used
PZA	pncA_S67P	SNP	CDS	R	WALKER	Yadon et al interpretation used
PZA	pncA_S88*	SNP	CDS	R	WALKER	Yadon et al interpretation used
PZA	pncA_S88T	SNP	CDS	R	WALKER	Yadon et al interpretation used
PZA	pncA_T114A	SNP	CDS	R	WALKER	Yadon et al interpretation used
PZA	pncA_T114M	SNP	CDS	S	WALKER	Yadon et al interpretation used
PZA	pncA_T114P	SNP	CDS	R	WALKER	Yadon et al interpretation used
PZA	pncA_T135I	SNP	CDS	R	WALKER	Yadon et al interpretation used
PZA	pncA_T135N	SNP	CDS	R	MIOTTO	Yadon et al interpretation used
PZA	pncA_T135P	SNP	CDS	R	WALKER	Yadon et al interpretation used
PZA	pncA_T135S	SNP	CDS	R	WALKER	Yadon et al interpretation used
PZA	pncA_T142A	SNP	CDS	R	MIOTTO	Yadon et al interpretation used
PZA	pncA_T142K	SNP	CDS	R	WALKER	Yadon et al interpretation used
PZA	pncA_T142M	SNP	CDS	R	MIOTTO	Yadon et al interpretation used
PZA	pncA_T142R	SNP	CDS	R	WALKER	Yadon et al interpretation used
PZA	pncA_T153N	SNP	CDS	R	WALKER	Yadon et al interpretation used
PZA	pncA_T160K	SNP	CDS	R	WALKER	Yadon et al interpretation used
PZA	pncA_T160P	SNP	CDS	R	WALKER	Yadon et al interpretation used
PZA	pncA_T160R	SNP	CDS	R	WALKER	Yadon et al interpretation used
PZA	pncA_T168I	SNP	CDS	S	WALKER	Yadon et al interpretation used
PZA	pncA_T168P	SNP	CDS	R	MIOTTO	Yadon et al interpretation used
PZA	pncA_T168S	SNP	CDS	S	WALKER	Yadon et al interpretation used
PZA	pncA_T22I	SNP	CDS	R	WALKER	Yadon et al interpretation used
PZA	pncA_T47A	SNP	CDS	R	WALKER	Yadon et al interpretation used
PZA	pncA_T47A	SNP	CDS	S	MIOTTO	Yadon et al interpretation used
PZA	pncA_T47I	SNP	CDS	S	WALKER	Yadon et al interpretation used
PZA	pncA_T47S	SNP	CDS	R	WALKER	Yadon et al interpretation used
PZA	pncA_T76I	SNP	CDS	R	WALKER	Yadon et al interpretation used
PZA	pncA_T76P	SNP	CDS	S	WALKER	Yadon et al interpretation used
PZA	pncA_T76P	SNP	CDS	R	WALKER	Yadon et al interpretation used
PZA	pncA_T76S	SNP	CDS	R	WALKER	Yadon et al interpretation used
PZA	pncA_t-7c	SNP	PROM	R	MIOTTO	Yadon et al interpretation used
PZA	pncA_T-7C	PROM	CDS	R	WALKER	Yadon et al interpretation used
PZA	pncA_T87M	SNP	CDS	S	WALKER	Yadon et al interpretation used
PZA	pncA_V109L	SNP	CDS	R	WALKER	Yadon et al interpretation used
PZA	pncA_V125A	SNP	CDS	R	WALKER	Yadon et al interpretation used
PZA	pncA_V125D	SNP	CDS	R	WALKER	Yadon et al interpretation used
PZA	pncA_V125F	SNP	CDS	R	MIOTTO	Yadon et al interpretation used
PZA	pncA_V125G	SNP	CDS	R	WALKER	Yadon et al interpretation used
PZA	pncA_V128A	SNP	CDS	R	WALKER	Yadon et al interpretation used
PZA	pncA_V128D	SNP	CDS	R	WALKER	Yadon et al interpretation used
PZA	pncA_V128G	SNP	CDS	R	WALKER	Yadon et al interpretation used
PZA	pncA_V130E	SNP	CDS	R	WALKER	Yadon et al interpretation used
PZA	pncA_V130G	SNP	CDS	R	WALKER	Yadon et al interpretation used
PZA	pncA_V131D	SNP	CDS	R	WALKER	Yadon et al interpretation used
PZA	pncA_V131F	SNP	CDS	R	WALKER	Yadon et al interpretation used
PZA	pncA_V131I	SNP	CDS	R	WALKER	Yadon et al interpretation used
PZA	pncA_V139A	SNP	CDS	S	WALKER	Yadon et al interpretation used
PZA	pncA_V139E	SNP	CDS	R	WALKER	Yadon et al interpretation used
PZA	pncA_V139G	SNP	CDS	R	MIOTTO	Yadon et al interpretation used
PZA	pncA_V139L	SNP	CDS	R	WALKER	Yadon et al interpretation used
PZA	pncA_V139M	SNP	CDS	R	WALKER	Yadon et al interpretation used
PZA	pncA_V147A	SNP	CDS	R	WALKER	Yadon et al interpretation used
PZA	pncA_V155E	SNP	CDS	R	WALKER	Yadon et al interpretation used
PZA	pncA_V155G	SNP	CDS	S	WALKER	Yadon et al interpretation used
PZA	pncA_V155G	SNP	CDS	R	WALKER	Yadon et al interpretation used
PZA	pncA_V155M	SNP	CDS	R	WALKER	Yadon et al interpretation used
PZA	pncA_V163E	SNP	CDS	R	WALKER	Yadon et al interpretation used
PZA	pncA_V163G	SNP	CDS	S	WALKER	Yadon et al interpretation used
PZA	pncA_V180D	SNP	CDS	R	WALKER	Yadon et al interpretation used
PZA	pncA_V180F	SNP	CDS	R	WALKER	Yadon et al interpretation used
PZA	pncA_V180G	SNP	CDS	R	WALKER	Yadon et al interpretation used
PZA	pncA_V183D	SNP	CDS	R	WALKER	Yadon et al interpretation used
PZA	pncA_V183L	SNP	CDS	S	WALKER	Yadon et al interpretation used
PZA	pncA_V21A	SNP	CDS	R	WALKER	Yadon et al interpretation used
PZA	pncA_V21E	SNP	CDS	R	WALKER	Yadon et al interpretation used
PZA	pncA_V21G	SNP	CDS	R	WALKER	Yadon et al interpretation used
PZA	pncA_V44D	SNP	CDS	R	WALKER	Yadon et al interpretation used
PZA	pncA_V45A	SNP	CDS	S	WALKER	Yadon et al interpretation used
PZA	pncA_V7A	SNP	CDS	R	WALKER	Yadon et al interpretation used
PZA	pncA_V7D	SNP	CDS	R	WALKER	Yadon et al interpretation used
PZA	pncA_V7F	SNP	CDS	R	WALKER	Yadon et al interpretation used
PZA	pncA_V7G	SNP	CDS	R	MIOTTO	Yadon et al interpretation used
PZA	pncA_V7L	SNP	CDS	R	WALKER	Yadon et al interpretation used
PZA	pncA_V93E	SNP	CDS	R	WALKER	Yadon et al interpretation used
PZA	pncA_V93L	SNP	CDS	R	WALKER	Yadon et al interpretation used
PZA	pncA_W119*	SNP	CDS	R	WALKER	Yadon et al interpretation used
PZA	pncA_W119G	SNP	CDS	R	WALKER	Yadon et al interpretation used
PZA	pncA_W119L	SNP	CDS	R	WALKER	Yadon et al interpretation used
PZA	pncA_W119R	SNP	CDS	R	WALKER	Yadon et al interpretation used
PZA	pncA_W68*	SNP	CDS	R	WALKER	Yadon et al interpretation used
PZA	pncA_W68C	SNP	CDS	R	WALKER	Yadon et al interpretation used
PZA	pncA_W68G	SNP	CDS	R	WALKER	Yadon et al interpretation used
PZA	pncA_W68L	SNP	CDS	R	WALKER	Yadon et al interpretation used
PZA	pncA_W68R	SNP	CDS	R	WALKER	Yadon et al interpretation used
PZA	pncA_Y103*	SNP	CDS	R	WALKER	Yadon et al interpretation used
PZA	pncA_Y103H	SNP	CDS	R	MIOTTO	Yadon et al interpretation used
PZA	pncA_Y34D	SNP	CDS	R	MIOTTO	Yadon et al interpretation used
PZA	pncA_Y34S	SNP	CDS	R	WALKER	Yadon et al interpretation used
PZA	pncA_Y41*	SNP	CDS	R	WALKER	Yadon et al interpretation used
PZA	pncA_Y41H	SNP	CDS	R	WALKER	Yadon et al interpretation used
PZA	pncA_Y64*	SNP	CDS	R	WALKER	Yadon et al interpretation used
PZA	pncA_Y64D	SNP	CDS	S	WALKER	Yadon et al interpretation used
PZA	pncA_Y95*	SNP	CDS	R	WALKER	Yadon et al interpretation used
PZA	pncA_Y99*	SNP	CDS	R	WALKER	Yadon et al interpretation used
EMB	embB_T506N	SNP	CDS	S	LITERATURE	could not retrieve reference
INH	ndh_G-70T	SNP	PROM	R	LITERATURE	could not retrieve reference
RFB	rpoB_D435V	SNP	CDS	R	WALKER	only few data for RBT, should be considered as cross resistant to RIF
RFB	rpoB_H445C	SNP	CDS	R	WALKER	only few data for RBT, should be considered as cross resistant to RIF
RFB	rpoB_H445D	SNP	CDS	R	WALKER	only few data for RBT, should be considered as cross resistant to RIF
RFB	rpoB_H445P	SNP	CDS	R	LITERATURE	only few data for RBT, should be considered as cross resistant to RIF
RFB	rpoB_H445R	SNP	CDS	R	WALKER	only few data for RBT, should be considered as cross resistant to RIF
RFB	rpoB_H445Y	SNP	CDS	R	WALKER	only few data for RBT, should be considered as cross resistant to RIF
RFB	rpoB_S450L	SNP	CDS	R	WALKER	only few data for RBT, should be considered as cross resistant to RIF
LFX	gyrA,D94F	SNP	CDS	R	MIOTTO	unclear data
MFX	gyrA,D94F	SNP	CDS	R	CURATOR	unclear data
LFX	gyrA,D94F	SNP	CDS	R	LITERATURE	unclear data
MFX	gyrA,D94F	SNP	CDS	R	WHO	unclear data
PZA	rpsA;R212R	SNP	CDS	R	WALKER	L2 marker
PZA	rpsA;V260I	SNP	CDS	R	WALKER	L1.1.1 (sub-group) marker
PZA	pncA; -12a>c	SNP	PROM	R	WALKER	should be -11 a>c									MM
