# Supplementary material for: Whole-Genome Sequencing for Resistance Prediction and Transmission Analysis of Mycobacterium tuberculosis Complex Strains from Namibia
Source: Microbiol Spectr. 2022 Sep 27;10(5):e01586-22. doi: 10.1128/spectrum.01586-22 (PMC9603870; doi:10.1128/spectrum.01586-22)
Supplement: Supplemental file 2 — Table S2. Download spectrum.01586-22-s0002.xlsx, XLSX file, 0.1 MB [file spectrum.01586-22-s0002.xlsx]

## Sheet: Sheet1
	Metadata																				phenotypic DST															Clustering				Lineage prediction
BorstelID	...1	NB	Requistion.number.master	Requistionnumber_easy..duplicate.red..master	NGS_ID.master	DOB	Sex	District	Region	Village.Town	Nationality	Date.of.diagnosis	Date.of.start.of.treatment	Site.of..TB	Type.of.treatment	Date.of.hospitalization	Date.sample.collection	HIV.status	ART.y.n	Metadata	Date.DST	R	H	E	S.master	Cm	Am	Km	Eth	Mox	Lvf	Requistion.number.wgs	Requistionnumber_easy..duplicate.red..wgs	sample.ID	NIP.REQUISITION.NUMBER	d5	d12	clustered d5	clustered d12	NGS_ID.wgs	homolka.species	homolka.lineage	homolka.group	quality	coll.lineage..branch.	coll.lineage_name..branch.	coll.quality..branch.	coll.lineage..easy.	coll.lineage_name..easy.
10-NAM17	120	169	260330443	260330443	10-NAM17_lib12863	1968-03-19	Male	WALVIS BAY	ERONGO	WALVIS BAY	Namibian	2016-05-23	2016-06-17	pulmonary	retreatment after reoccurrance	42517	2016-05-23	negative	n													260330443	260330443			ungrouped	ungrouped	0	0	10-NAM17_lib12863_nextseq_n0162_151bp	M_ tuberculosis	4.3	LAM	good	4.3.2	LAM	good	4.3.2	LAM
100-NAM17	79	118	260348671	260348671	100-NAM17_lib15419	1982-06-23	Male	WALVIS BAY	ERONGO	WALVIS BAY	Namibian	2017-01-04	2017-01-16	pulmonary	new		2017-01-04	positive	n		2017-05-23	resistant	resistant	sensitive	resistant							260348671	260348671			group_15	group_18	1	1	100-NAM17_lib15419_nextseq_n0191_151bp	M_ tuberculosis	4.3	LAM	good	4.3.2	LAM	good	4.3.2	LAM
101-NAM17	82	119	470188432	470188432	101-NAM17_lib15508	1982-01-29	Female		OTJOZONDJUPA	TSUMKWE	Namibian			pulmonary			2017-03-24				2017-04-20	resistant	resistant	resistant	resistant							470188432	470188432			ungrouped	group_13	0	1	101-NAM17_lib15508_nextseq_n0191_151bp	M_ tuberculosis	4.3	LAM	good	4.3.4.1	LAM	good	4.3.4.1	LAM
102-NAM17	16	120	470187992	470187992	102-NAM17_lib15509	1995-08-27	Female	GROOTFONTEIN	OTJOZONDJUPA	GROOTFONTEIN	Namibian	2017-03-15	2017-03-23	pulmonary	new	42807	2017-03-14	positive	y	2016-10-03	2017-04-20	resistant	resistant	resistant	sensitive							470187992	470187992			ungrouped	group_20	0	1	102-NAM17_lib15509_nextseq_n0191_151bp	M_ tuberculosis	4.3	LAM	good	4.3.4.1	LAM	good	4.3.4.1	LAM
103-NAM17	73	121	860386355	860386355	103-NAM17_lib15510	1983-03-03	Female	KATIMA MULILO	ZAMBEZI	KALIBEZA	Namibian	2016-10-24	2016-11-06	pulmonary	retreatment after failure	42664	2016-12-08	positive	y	2004-02-16	2017-03-27	resistant	resistant	resistant	resistant			sensitive	sensitive	sensitive		860386355	860386355			group_12	group_11	1	1	103-NAM17_lib15510_nextseq_n0191_151bp	M_ tuberculosis	4.4.1.1	S-type	good	4.4.1.1	S-type	good	4.4.1.1	S-type
104-NAM17	77	122	860396132	860396132	104-NAM17_lib15422	1982-07-01	Male	KATIMA MULILO	ZAMBEZI	MAKANGA	Namibian	2017-04-10	2017-04-10	pulmonary	retreatment after reoccurrance	42835	2017-03-01	positive	y	2009-05-12	2017-04-06	resistant	resistant	resistant	resistant			sensitive	sensitive	sensitive		860396132	860396132			ungrouped	ungrouped	0	0	104-NAM17_lib15422_nextseq_n0191_151bp	M_ tuberculosis	-	Clade1	good	4.1.2	Euro-American	good	4.1.2	Euro-American
106-NAM17	50	124	860396157	860396157	106-NAM17_lib15424	1987-05-10	Female	KATIMA MULILO	ZAMBEZI	NGOMA	Namibian	2017-04-29	2017-05-10	pulmonary	new	42854	2017-03-01	negative	n		2017-04-11	resistant	resistant	resistant	resistant			sensitive		sensitive		860396157	860396157			group_12	group_11	1	1	106-NAM17_lib15424_nextseq_n0191_151bp	M_ tuberculosis	4.4.1.1	S-type	good	4.4.1.1	S-type	good	4.4.1.1	S-type
107-NAM17	61	125	661286042	661286042	107-NAM17_lib15425	1985-02-14	Female	OSHAKATI	OSHANA	OSHAKATI	Namibian	2017-02-11	2017-02-17	pulmonary	new	42782	2017-02-17	negative	n		2017-03-15	resistant	resistant	sensitive	resistant							661286042	661286042			ungrouped	group_15	0	1	107-NAM17_lib15425_nextseq_n0191_151bp	M_ tuberculosis	4.3	LAM	good	4.3.2.1	LAM	good	4.3.2.1	LAM
108-NAM17	98	126	661294205	661294205	108-NAM17_lib15426	1977-09-19	Male	OSHAKATI	OSHANA	ENDOLA	Namibian	2017-01-25	2017-02-02	pulmonary	new	42760	2017-02-03	positive	y	2014-11-14	2017-05-09	resistant	resistant	sensitive	sensitive			sensitive	sensitive	sensitive		661294205	661294205			ungrouped	ungrouped	0	0	108-NAM17_lib15426_nextseq_n0191_151bp	M_ tuberculosis	-	Clade1	good	4.8	mainly T	good	4.8	mainly T
11-NAM17	134	170	700286079	700286079	11-NAM17_lib12538	1950-01-25	Male	EENHANA	OHANGWENA	OTUNGANGA	Namibian	2016-06-20	2016-06-23	pulmonary	new	42528	2016-06-15	negative	n													700286079	700286079			group_6	group_5	1	1	11-NAM17_lib12538_nextseq_n0160_151bp	M_ tuberculosis	4.3	LAM	good	4.3.4.1	LAM	good	4.3.4.1	LAM
111-NAM17	40	129	12245298	12245298	111-NAM17_lib15429	1989-12-06	Male	GOBABIS	OMAHEKE	VERGENOEG	Namibian	2017-02-28	2017-03-03	pulmonary	retreatment after reoccurrance	42802	2017-03-14	negative	n		2017-05-07	resistant	resistant	sensitive	sensitive			sensitive	resistant	sensitive		12245298	12245298			ungrouped	ungrouped	0	0	111-NAM17_lib15429_nextseq_n0191_151bp	M_ tuberculosis	4.3	LAM	good	4.3.4.1	LAM	good	4.3.4.1	LAM
113-NAM17	125	131	500160868	500160868	113-NAM17_lib15431	1966-02-01	Male	TSUMEB	OSHIKOTO	TSUMEB	Namibian	2017-03-03	2017-03-09	pulmonary	new		2017-03-06	negative	n		2017-04-11	resistant	resistant	resistant	resistant			sensitive	resistant			500160868	500160868			ungrouped	group_20	0	1	113-NAM17_lib15431_nextseq_n0191_151bp	M_ tuberculosis	4.3	LAM	good	4.3.4.1	LAM	good	4.3.4.1	LAM
114-NAM17	116	132	610380097	610380097	114-NAM17_lib15432	1971-05-27	Male	OSHIKUKU	OMUSATI	EPOKO	Namibian	2017-01-31	2017-01-31	pulmonary	retreatment after reoccurrance		2016-11-28	positive	y	2009-04-01	2017-03-22	resistant	resistant	sensitive	sensitive			sensitive	sensitive	sensitive		610380097	610380097			ungrouped	ungrouped	0	0	114-NAM17_lib15432_nextseq_n0191_151bp	M_ tuberculosis	4.3	LAM	good	4.3.4.1	LAM	good	4.3.4.1	LAM
115-NAM17	38	133	470187157	470187157	115-NAM17_lib15433	1990-01-03	Female	GROOTFONTEIN	OTJOZONDJUPA	TSUMKWE	Namibian	2017-02-13	2017-02-13	pulmonary	new		2017-02-20	negative	n		2017-03-27	resistant	resistant	sensitive	resistant							470187157	470187157			group_14	group_13	1	1	115-NAM17_lib15433_nextseq_n0191_151bp	M_ tuberculosis	4.3	LAM	good	4.3.4.1	LAM	good	4.3.4.1	LAM
116-NAM17	117	134	840685923	840685923	116-NAM17_lib15434	1971-02-10	Female	RUNDU	KAVANGO	RUNDU	Namibian	2017-01-13	2017-01-18	pulmonary	new	42753	2017-01-19	negative	n		2017-03-20	resistant	resistant	resistant	resistant			sensitive	resistant	sensitive		840685923	840685923			ungrouped	ungrouped	0	0	116-NAM17_lib15434_nextseq_n0191_151bp	M_ tuberculosis	4.3	LAM	good	4.3.4.1	LAM	good	4.3.4.1	LAM
118-NAM17	55	136	700298597	700298597	118-NAM17_lib15436	1986-01-01	Male	EENHANA	OHANGWENA	EENHANA	Angolan	2017-03-06	2017-03-07	pulmonary	new		2017-01-10	negative	n		2017-03-02	resistant	resistant	sensitive	resistant			sensitive	sensitive			700298597	700298597			group_1	group_1	1	1	118-NAM17_lib15436_nextseq_n0191_151bp	M_ tuberculosis	-	Clade1	good	4.1.1.1	X-type	good	4.1.1.1	X-type
120-NAM17	5	138	600378246 (duplicate)	600378246	120-NAM17_lib15438	1998-08-19	Female	TSANDI	OMUSATI	OUTAPI	Angolan	2016-12-30	2017-01-04	pulmonary	retreatment after default	42711	2017-01-20	negative	n		2017-04-11	resistant	resistant	sensitive	resistant			sensitive	sensitive	sensitive		600378246 (duplicate)	600378246			group_1	group_1	1	1	120-NAM17_lib15438_nextseq_n0191_151bp	M_ tuberculosis	-	Clade1	good	4.1.1.1	X-type	good	4.1.1.1	X-type
121-NAM17	15	139	50166822	50166822	121-NAM17_lib15439	1995-09-25	Male	REHOBOTH	HARDAP	REHOBOTH	Namibian	2017-05-20	2017-07-07	pulmonary	retreatment after failure		2017-03-03	negative	n		2017-04-07	resistant	resistant	sensitive	resistant			sensitive	resistant	sensitive		50166822	50166822			group_7	group_6	1	1	121-NAM17_lib15439_nextseq_n0191_151bp	M_ tuberculosis	-	Clade1	good	4.8	mainly T	good	4.8	mainly T
122-NAM17	71	140	710608834	710608834	122-NAM17_lib15440	1983-07-21	Male	ENGELA	OHANGWENA	ENGELA	Namibian			pulmonary			2017-06-13				2017-07-20	resistant	resistant	resistant	sensitive	sensitive	sensitive			sensitive	sensitive	710608834	710608834			group_11	group_10	1	1	122-NAM17_lib15440_nextseq_n0191_151bp	M_ tuberculosis	4.3	LAM	good	4.3.4	LAM	good	4.3.4	LAM
123-NAM17	95	141	710619024	710619024	123-NAM17_lib15441	1979-01-04	Female	ENGELA	OHANGWENA	OKAKWA	Namibian	2017-08-29	2017-09-05	pulmonary	new	42976	2017-09-05	positive	y	2017-07-10	2017-10-09	sensitive	resistant	resistant	resistant	sensitive	sensitive			sensitive	sensitive	710619024	710619024			group_18	group_22	1	1	123-NAM17_lib15441_nextseq_n0191_151bp	M_ tuberculosis	4.3	LAM	good	4.3.2	LAM	good	4.3.2	LAM
124-NAM17	45	142	200199207	200199207	124-NAM17_lib15442	1987-12-23	Male	KEETMANSHOOP	KARAS	KEETMANSHOOP	Namibian	2017-08-04	2017-08-07	pulmonary	new	42949	2017-09-03	negative	n		2017-09-26	sensitive	resistant	sensitive	resistant	sensitive	sensitive			sensitive	sensitive	200199207	200199207			ungrouped	ungrouped	0	0	124-NAM17_lib15442_nextseq_n0191_151bp	M_ tuberculosis	4.3	LAM	good	4.3.4.1	LAM	good	4.3.4.1	LAM
125-NAM17	81	143	860412375	860412375	125-NAM17_lib15443	1982-05-02	Male	KATIMA MULILO	ZAMBEZI	KATIMA MULILO	Namibian	2017-07-10	2017-07-27	pulmonary	retreatment after reoccurrance	42913	2017-07-10	positive	y	2015-03-04	2017-09-05	resistant	sensitive	sensitive	sensitive	sensitive	sensitive	sensitive	sensitive	sensitive	sensitive	860412375	860412375			ungrouped	ungrouped	0	0	125-NAM17_lib15443_nextseq_n0191_151bp	M_ tuberculosis	2	Beijing	good	2.2.1	Beijing	good	2.2.1	Beijing
126-NAM17	96	144	600394791	600394791	126-NAM17_lib15444	1978-12-24	Male	OUTAPI	OMUSATI	OKAANDA	Namibian	2017-09-15	2017-09-18	pulmonary	retreatment after reoccurrance	42948	2017-08-01	positive	y	2016-08-08	2017-09-08	resistant	resistant	sensitive	resistant	sensitive	sensitive				sensitive	600394791	600394791			group_15	group_18	1	1	126-NAM17_lib15444_nextseq_n0191_151bp	M_ tuberculosis	4.3	LAM	good	4.3.2	LAM	good	4.3.2	LAM
127-NAM17	86	49	LPM17039 (020457958)	20457958	127-NAM17_lib19928	1981-05-06	Male	OSHAKATI	OSHANA	OSHAKATI	Namibian	2017-05-19	2017-05-29	Pulmonary	new	42884	2017-05-30	positive	y	2014-03-05	2017-07-04	resistant	sensitive	sensitive	sensitive							LPM17039 (020457958)	20457958			ungrouped	ungrouped	0	0	127-NAM17_lib19928_nextseq_nx0018_151bp	M_ tuberculosis	4.4.1.1	S-type	good	4.4.1.1	S-type	good	4.4.1.1	S-type
128-NAM17	107	34	LPM17006 (012211750)	12211750	128-NAM17_lib19742	1972-12-22	Male	ONANDJOKWE	OSHIKOTO	ONTANGA	Namibian	2017-01-18	2017-01-26	pulmonary	new	42761	2017-01-31	positive	y	2013-11-30	2017-03-15							sensitive	sensitive	sensitive		LPM17006 (012211750)	12211750			group_5	group_4	1	1	128-NAM17_lib19742_nextseq_n0218_151bp	M_ tuberculosis	4.3	LAM	good	4.3.4.1	LAM	good	4.3.4.1	LAM
134-NAM17	30	35	LPM17005 (012208896)	12208896	134-NAM17_lib19743	1991-06-12	Female		KAVANGO	SAUYEMWA	Namibian	2017-01-23	2017-01-30	pulmonary	new	42759	2017-01-26	negative	n		2017-05-19	resistant	resistant	sensitive	resistant							LPM17005 (012208896)	12208896			group_10	group_9	1	1	134-NAM17_lib19743_nextseq_n0218_151bp	M_ tuberculosis	4.3	LAM	good	4.3.4.1	LAM	good	4.3.4.1	LAM
136-NAM17	35	39	LPM17043 (020475074)	20475074	136-NAM17_lib19918	1990-02-23	Male				Angolan		2017-07-25	pulmonary	retreatment after default	42940	2017-07-27	negative	n		2017-09-01	sensitive	resistant	resistant	resistant	sensitive	sensitive			sensitive	sensitive	LPM17043 (020475074)	20475074			ungrouped	group_14	0	1	136-NAM17_lib19918_nextseq_nx0018_151bp	M_ tuberculosis	4.3	LAM	good	4.3.4.1	LAM	good	4.3.4.1	LAM
143-NAM17	83	32	LPM17012 (012221204)	12221204	143-NAM17_lib19948	1982-01-07	Female		OMUSATI	OUTAPI	Namibian	2017-02-16	2017-02-16	pulmonary	retreatment after default	42781	2017-02-16	positive	y	1999-06-01	2018-03-27	resistant	resistant	sensitive	sensitive							LPM17012 (012221204)	12221204			ungrouped	group_17	0	1	143-NAM17_lib19948_nextseq_nx0019_151bp	M_ tuberculosis	-	Clade1	good	4.1.1.3	X-type	good	4.1.1.3	X-type
144-NAM17	119	21	LPM17041 (020466481	20466481	144-NAM17_lib19908	1968-12-30	Male				Angolan	2017-06-19	2017-06-27	pulmonary	new	42905	2017-06-22	negative	n		2017-07-14	resistant	resistant	sensitive	resistant							LPM17041 (020466481	20466481			ungrouped	ungrouped	0	0	144-NAM17_lib19908_nextseq_nx0018_151bp	M_ tuberculosis	4.3	LAM	good	4.3.4.2	LAM	good	4.3.4.2	LAM
145-NAM17	53	38	LPM17044 (020475075)	20475075	145-NAM17_lib19917	1986-09-20	Male	OSHAKATI	OSHANA	OSHAKATI	Namibian		2017-07-28	pulmonary	new	42942	2017-07-27	positive	y	2016-02-18	2017-09-19	sensitive	resistant	sensitive	resistant			sensitive	sensitive	sensitive		LPM17044 (020475075)	20475075			ungrouped	ungrouped	0	0	145-NAM17_lib19917_nextseq_nx0018_151bp	M_ tuberculosis	4.3	LAM	good	4.3.2	LAM	good	4.3.2	LAM
147-NAM17	11	42	LPM17052 (020483964)	20483964	147-NAM17_lib19953	1996-06-03	Male				Angolan	2017-08-31	2017-09-06	pulmonary	retreatment after failure	42977	2017-09-07	negative	n		2017-10-17	resistant	resistant	resistant	resistant	sensitive	sensitive			sensitive	sensitive	LPM17052 (020483964)	20483964			ungrouped	ungrouped	0	0	147-NAM17_lib19953_nextseq_nx0019_151bp	M_ tuberculosis	4.3	LAM	good	4.3.4.2	LAM	good	4.3.4.2	LAM
15-NAM17	42	171	12167948	12167948	15-NAM17_lib12864	1989-06-05	Male	WINDHOEK	KHOMAS	WINDHOEK	Angolan	2016-11-16	2016-11-18	pulmonary	retreatment after reoccurrance	42691	2016-11-16	negative	n													12167948	12167948			ungrouped	ungrouped	0	0	15-NAM17_lib12864_nextseq_n0162_151bp	M_ tuberculosis	4.3	LAM	good	4.3.3	LAM	good	4.3.3	LAM
150-NAM17	6	43	LPM17049 (020483966)	20483966	150-NAM17_lib19922	1998-08-11	Female	WINDHOEK	KHOMAS	WINDHOEK	Namibian	2017-08-16	2017-08-28	pulmonary	new	42975	2017-09-07	negative	n		2017-10-02	resistant	resistant	resistant	resistant	sensitive	sensitive			sensitive	sensitive	LPM17049 (020483966)	20483966			ungrouped	group_18	0	1	150-NAM17_lib19922_nextseq_nx0018_151bp	M_ tuberculosis	4.3	LAM	good	4.3.2	LAM	good	4.3.2	LAM
154-NAM17	4	29	LPM17013 (012223877)	12223877	154-NAM17_lib19739	1998-08-27	Female				Angolan	2017-02-10	2017-02-27	pulmonary	retreatment after failure	42783	2017-02-21	negative	n		2017-03-29	resistant	resistant	sensitive	resistant							LPM17013 (012223877)	12223877			ungrouped	ungrouped	0	0	154-NAM17_lib19739_nextseq_n0218_151bp	M_ tuberculosis	-	Clade1	good	4.9	H37Rv-like	good	4.9	H37Rv-like
156-NAM17	102	27	LPM17009 (012216322)	12216322	156-NAM17_lib19738	1974-08-18	Male	WINDHOEK	KHOMAS	WINDHOEK	Namibian	2017-01-26	2017-02-06	pulmonary	new	OUT PATIENT	2017-02-07	positive	y	2016-06-01	2017-03-10	sensitive	resistant	sensitive	resistant							LPM17009 (012216322)	12216322			group_18	group_22	1	1	156-NAM17_lib19738_nextseq_n0218_151bp	M_ tuberculosis	4.3	LAM	good	4.3.2	LAM	good	4.3.2	LAM
157-NAM17	101	41	LPM17045A (020475932)	20475932	157-NAM17_lib19952	1975-05-23	Female		OHANGWENA	ONDOBE	Namibian	2017-06-07	2017-08-09	pulmonary	retreatment after reoccurrance	42943	2017-08-01	positive	y	2011-02-17	2017-08-30	resistant	resistant	resistant	resistant	sensitive	sensitive			sensitive	resistant	LPM17045A (020475932)	20475932			ungrouped	group_22	0	1	157-NAM17_lib19952_nextseq_nx0019_151bp	M_ tuberculosis	4.3	LAM	good	4.3.2	LAM	good	4.3.2	LAM
168-NAM17	39	51	230218240	230218240	168-NAM17_lib17479	1989-12-12	Male		OMAHEKE	GOBABIS	Namibian						2017-09-25				2017-11-03	sensitive	resistant	resistant	resistant		sensitive			sensitive	sensitive	230218240	230218240			ungrouped	ungrouped	0	0	168-NAM17_lib17479_nextseq_nx0004_151bp	M_ tuberculosis	4.3	LAM	good	4.3.4.1	LAM	good	4.3.4.1	LAM
169-NAM17	62	52	450297735	450297735	169-NAM17_lib17480	1985-01-01	Female	OTJIWARONGO	OTJOZONDJUPA	OTAVI	Angolan	2017-09-15	2017-09-15	pulmonary	new	42992	2017-09-08	positive	y	2016-10-27	2017-11-03	resistant	sensitive	sensitive	resistant		sensitive			sensitive	sensitive	450297735	450297735			ungrouped	ungrouped	0	0	169-NAM17_lib17480_nextseq_nx0004_151bp	M_ tuberculosis	4.3	LAM	good	4.3.4.1	LAM	good	4.3.4.1	LAM
171-NAM17	72	54	710612830	710612830	171-NAM17_lib18446	1983-06-01	Male	ENGELA	OHANGWENA	ENGELA	Angolan	2017-06-12	2017-06-16	pulmonary	new	42898	2017-06-28	positive	y	2017-06-15	2017-08-07	resistant	resistant	resistant	sensitive							710612830	710612830			group_11	group_10	1	1	171-NAM17_lib18446_multi2_2018-10-19_151bp	M_ tuberculosis	4.3	LAM	good	4.3.4	LAM	good	4.3.4	LAM
172-NAM17	112	55	470196567	470196567	172-NAM17_lib17482	1972-03-12	Male	GROOTFONTEIN	OTJOZONDJUPA	TSUMKWE	Namibian	2017-09-04	2017-09-13	pulmonary	retreatment after reoccurrance		2017-09-06	positive	y	2017-10-11	2017-11-06	resistant	sensitive	sensitive	sensitive		sensitive			sensitive	sensitive	470196567	470196567			ungrouped	ungrouped	0	0	172-NAM17_lib17482_nextseq_nx0004_151bp	M_ tuberculosis	-	Clade1	good	4.8	mainly T	good	4.8	mainly T
173-NAM17	90	56	661190094	661190094	173-NAM17_lib17483	1980-01-20	Female				Angolan	2017-09-12	2017-09-13	pulmonary	new	42990	2017-09-20	negative	n		2017-11-06	resistant	resistant	resistant	sensitive		sensitive			sensitive	sensitive	661190094	661190094			ungrouped	ungrouped	0	0	173-NAM17_lib17483_nextseq_nx0004_151bp	M_ tuberculosis	4.3	LAM	good	4.3.4.2	LAM	good	4.3.4.2	LAM
174-NAM17	123	57	470198499	470198499	174-NAM17_lib17484	1967-06-08	Female	GTROOTFONTEIN	OTJOZONDJUPA	TSUMKWE	Namibian	2018-04-20	2018-04-20	pulmonary	retreatment after reoccurrance		2017-10-09	negative	n		2017-11-10	sensitive	resistant	resistant	resistant		sensitive			sensitive	sensitive	470198499	470198499			group_10	group_9	1	1	174-NAM17_lib17484_nextseq_nx0004_151bp	M_ tuberculosis	4.3	LAM	good	4.3.4.1	LAM	good	4.3.4.1	LAM
175-NAM17	23	58	860422065	860422065	175-NAM17_lib17485	1992-07-07	Male	KATIMA MULILO	ZAMBEZI	KATIMA MULILO	Namibian	2017-11-10	2017-10-27	pulmonary	retreatment after failure	43049	2017-09-26	negative	n		2017-11-06	resistant	resistant	sensitive	sensitive	sensitive	sensitive			sensitive	sensitive	860422065	860422065			group_13	group_12	1	1	175-NAM17_lib17485_nextseq_nx0004_151bp	M_ tuberculosis	4.3	LAM	good	4.3.4.1	LAM	good	4.3.4.1	LAM
176-NAM17	133	59	420059144	420059144	176-NAM17_lib17486	1957-01-07	Male	OUTJO	KUNENE	OUTJO	Namibian	2017-08-27		pulmonary			2017-09-28	negative	n		2017-11-03	resistant	resistant	sensitive	sensitive							420059144	420059144			group_18	group_22	1	1	176-NAM17_lib17486_nextseq_nx0004_151bp	M_ tuberculosis	4.3	LAM	good	4.3.2	LAM	good	4.3.2	LAM
177-NAM17	52	60	860412175	860412175	177-NAM17_lib18447	1986-11-25	Female	KATIMA MULILO	ZAMBEZI	KATIMA MULILO	Namibian	2017-07-27	2017-10-10	pulmonary	retreatment after reoccurrance	42943	2017-07-06	positive	y	2017-05-19	2017-08-16	resistant	resistant	sensitive	resistant	sensitive	sensitive			sensitive	sensitive	860412175	860412175			ungrouped	group_22	0	1	177-NAM17_lib18447_multi2_2018-10-20_151bp	M_ tuberculosis	4.3	LAM	good	4.3.2	LAM	good	4.3.2	LAM
178-NAM17	22	61	710619022	710619022	178-NAM17_lib18448	1992-07-27	Female				Angolan	2017-07-10	2017-11-06	pulmonary	new	42926	2017-09-11	negative	n		2017-10-30	resistant	resistant	resistant	sensitive	sensitive	sensitive			sensitive	sensitive	710619022	710619022			ungrouped	ungrouped	0	0	178-NAM17_lib18448_multi2_2018-10-21_151bp	M_ tuberculosis	4.3	LAM	good	4.3.4	LAM	good	4.3.4	LAM
179-NAM17	66	62	840734226	840734226	179-NAM17_lib18449	1984-08-05	Male	NYANGANA	KAVANGO	SHAMAYEMBE	Namibian	2016-03-29	2016-03-29	pulmonary	new	42458	2017-09-01	negative	n		2017-10-30	sensitive	resistant	resistant	resistant	resistant	resistant			sensitive	resistant	840734226	840734226			ungrouped	ungrouped	0	0	179-NAM17_lib18449_multi2_2018-10-20_151bp	M_ tuberculosis	4.3	LAM	good	4.3.3	LAM	good	4.3.3	LAM
180-NAM17	126	63	820043358	820043358	180-NAM17_lib17487	1964-04-14	Male	NANKUNDU	KAVANGO		Namibian	2013-10-11	2013-10-23	pulmonary	retreatment after failure	43031	2017-07-27	negative	n		2017-10-30	resistant	resistant	resistant	resistant	sensitive	sensitive			sensitive	sensitive	820043358	820043358			ungrouped	ungrouped	0	0	180-NAM17_lib17487_nextseq_nx0004_151bp	M_ tuberculosis	-	Clade1	good	4.1.1.1	X-type	good	4.1.1.1	X-type
181-NAM17	97	64	260361793	260361793	181-NAM17_lib17922	1978-05-05	Male	WALVIS BAY	ERONGO	WALVIS BAY	Namibian	2017-05-10	2017-05-17	pulmonary	new	42863	2017-06-22	negative	n		2017-10-30	resistant	resistant	resistant	resistant	sensitive	sensitive			sensitive	sensitive	260361793	260361793			group_6	group_5	1	1	181-NAM17_lib17922_nextseq_nx0006_151bp	M_ tuberculosis	4.3	LAM	good	4.3.4.1	LAM	good	4.3.4.1	LAM
182-NAM17	88	65	470198496	470198496	182-NAM17_lib17488	1980-04-14	Male		OTJOZONDJUPA	GROOTFONTEIN	Namibian						2017-10-09				2017-11-06	sensitive	resistant	resistant	resistant	sensitive	sensitive			sensitive	sensitive	470198496	470198496			ungrouped	group_9	0	1	182-NAM17_lib17488_nextseq_nx0004_151bp	M_ tuberculosis	4.3	LAM	good	4.3.4.1	LAM	good	4.3.4.1	LAM
183-NAM17	48	66	610317586	610317586	183-NAM17_lib17489	1987-08-08	Male		OMUSATI	OUTAPI	Angolan	2017-10-23	2017-10-24	pulmonary	retreatment after default	43014	2017-10-11	positive	y	2017-02-10	2017-11-06	resistant	resistant	resistant	sensitive	sensitive	sensitive			sensitive	sensitive	610317586	610317586			ungrouped	group_1	0	1	183-NAM17_lib17489_nextseq_nx0004_151bp	M_ tuberculosis	-	Clade1	good	4.1.1.1	X-type	good	4.1.1.1	X-type
184-NAM17	57	67	020486101 (LPM17050B)	20486101	184-NAM17_lib18450	1985-08-23	Female	GROOTFONTEIN	OTJOZONDJUPA	TSUMKWE	Namibian	2017-06-16	2017-09-06	pulmonary	retreatment after failure	42979	2017-09-19	negative	n		2017-11-01	resistant	resistant	sensitive	resistant	sensitive	sensitive			sensitive	sensitive	020486101 (LPM17050B)	20486101			ungrouped	ungrouped	0	0	184-NAM17_lib18450_multi2_2018-10-18_151bp	M_ tuberculosis	4.3	LAM	good	4.3.4.1	LAM	good	4.3.4.1	LAM
185-NAM17	132	68	60169247	60169247	185-NAM17_lib17490	1957-07-07	Female	MARIENTAL	HARDAP	MARIENTAL	Namibian	2017-08-15	2017-08-25	pulmonary	retreatment after reoccurrance	15/18/17	2017-08-22	positive	y	2016-03-03	2017-11-20					sensitive	sensitive			sensitive	sensitive	60169247	60169247			ungrouped	ungrouped	0	0	185-NAM17_lib17490_nextseq_nx0004_151bp	M_ tuberculosis	4.3	LAM	good	4.3.4.1	LAM	good	4.3.4.1	LAM
186-NAM17	7	69	710625710	710625710	186-NAM17_lib18451	1998-03-15	Male	ENGELA	OHANGWENA	OKATOPE	Namibian	2017-09-25	2017-09-29	pulmonary	new	43003	2017-10-02	negative	n		2017-11-04	sensitive	resistant	resistant	resistant	sensitive	sensitive			sensitive	sensitive	710625710	710625710			group_18	group_22	1	1	186-NAM17_lib18451_multi2_2018-10-21_151bp	M_ tuberculosis	4.3	LAM	good	4.3.2	LAM	good	4.3.2	LAM
187-NAM17	78	70	260360449	260360449	187-NAM17_lib18452	1982-06-23	Male	WALVIS BAY	ERONGO	WALVIS BAY	Namibian	2017-01-04	2017-01-16	pulmonary	new		2017-06-06	positive	n		2017-07-10	resistant	resistant	sensitive	resistant							260360449	260360449			group_15	group_18	1	1	187-NAM17_lib18452_multi2_2018-10-19_151bp	M_ tuberculosis	4.3	LAM	good	4.3.2	LAM	good	4.3.2	LAM
188-NAM17	108	71	200198769	200198769	188-NAM17_lib17491	1972-09-27	Female	KEETMANSHOOP	KARAS	KEETMANSHOOP	Namibian	2017-07-24	2017-07-25	pulmonary	new	42936	2017-07-25	positive	y	2017-07-27	2017-10-30					sensitive	sensitive			sensitive	sensitive	200198769	200198769			ungrouped	ungrouped	0	0	188-NAM17_lib17491_nextseq_nx0004_151bp	M_ tuberculosis	4.3	LAM	good	4.3.4.1	LAM	good	4.3.4.1	LAM
189-NAM17	68	72	860415507	860415507	189-NAM17_lib17923	1984-04-21	Female	KATIMA MULILO	ZAMBEZI	KATIMA MULILO	Namibian	2017-04-25	2017-05-14	pulmonary	new	42857	2017-08-03	positive	y	2017-06-13	2017-11-13	resistant	resistant	resistant	sensitive		sensitive			sensitive	sensitive	860415507	860415507			ungrouped	ungrouped	0	0	189-NAM17_lib17923_nextseq_nx0006_151bp	M_ tuberculosis	4.3	LAM	good	4.3.2	LAM	good	4.3.2	LAM
19-NAM17	111	173	600357890	600357890	19-NAM17_lib12539	1972-05-05	Male	OUTAPI	OMUSATI	OUTAPI	Angolan	2016-05-30	2016-06-14	pulmonary	retreatment after reoccurrance		2016-05-18	positive	n													600357890	600357890			ungrouped	ungrouped	0	0	19-NAM17_lib12539_nextseq_n0160_151bp	M_ tuberculosis	4.3	LAM	good	4.3.4.1	LAM	good	4.3.4.1	LAM
197-NAM17	13	80	710577897	710577897	197-NAM17_lib18456	1996-03-14	Female	ENGELA	OHANGWENA	EENGWE-EFULULULA	Namibian	2016-09-29	2017-09-30	pulmonary	new		2017-11-24	positive	y	2016-10-31	2017-02-13	resistant	resistant	resistant	resistant			resistant	resistant	sensitive		710577897	710577897			group_19	group_23	1	1	197-NAM17_lib18456_multi2_2018-10-23_151bp	M_ tuberculosis	-	Clade1	good	4.1.1.1	X-type	good	4.1.1.1	X-type
198-NAM17	121	81	510905595	510905595	198-NAM17_lib18457	1968-01-01	Male	ONANDJOKWE	OSHIKOTO	OLUNO	Namibian	2017-01-19	2017-01-19	pulmonary	new	42753	2017-01-17	negative	n		2017-02-28	resistant	resistant	resistant	resistant			sensitive	sensitive	sensitive		510905595	510905595			ungrouped	group_22	0	1	198-NAM17_lib18457_multi2_2018-10-20_151bp	M_ tuberculosis	4.3	LAM	good	4.3.2	LAM	good	4.3.2	LAM
2-NAM17	54	164	12129846	12129846	2-NAM17_lib12858	1986-01-01	Male	WINDHOEK	KHOMAS	WINDHOEK	Namibian	2016-09-23	2017-09-23	pulmonary	retreatment after reoccurrance		2016-09-16	positive	y	2015-11-13												12129846	12129846			ungrouped	ungrouped	0	0	2-NAM17_lib12858_nextseq_n0162_151bp	M_ tuberculosis	-	Clade1	good	4.8	mainly T	good	4.8	mainly T
20-NAM17	122	174	260330706	260330706	20-NAM17_lib12540	1967-09-09	Female	WALVIS BAY	ERONGO	WALVIS BAY	Namibian	2016-05-27	2016-06-17	pulmonary	retreatment after reoccurrance	42528	2016-05-26	positive	y	2005-07-19												260330706	260330706			ungrouped	group_22	0	1	20-NAM17_lib12540_nextseq_n0160_151bp	M_ tuberculosis	4.3	LAM	good	4.3.2	LAM	good	4.3.2	LAM
200-NAM17	136	83	710587617	710587617	200-NAM17_lib18459	1934-07-12	Male	EENHANA	OHANGWENA	OMUPINDI-OSHAANGO	Namibian	2016-12-08	2016-12-29	pulmonary	new	42709	2016-12-20	negative	n		2017-02-28	resistant	resistant	sensitive	resistant			sensitive	resistant	sensitive		710587617	710587617			group_17	group_21	1	1	200-NAM17_lib18459_multi2_2018-10-21_151bp	M_ tuberculosis	4.3	LAM	good	4.3.4.1	LAM	good	4.3.4.1	LAM
201-NAM17	110	84	12196459	12196459	201-NAM17_lib18460	1972-05-05	Male	OKAHANDJA	OTJOZONDJUPA	OKAHANDJA	Namibian	2016-11-10	2016-11-10	pulmonary	new	42685	2017-01-03	positive	y	2014-11-25	2017-02-28	resistant	resistant	sensitive	resistant							12196459	12196459			group_16	group_20	1	1	201-NAM17_lib18460_multi2_2018-10-21_151bp	M_ tuberculosis	4.3	LAM	good	4.3.4.1	LAM	good	4.3.4.1	LAM
202-NAM17	74	85	830086272	830086272	202-NAM17_lib18461	1982-12-30	Female	NYANGANA	KAVANGO	MUPAPAMA	Namibian	2016-11-24	2017-01-09	pulmonary	new	42619	2016-12-05	positive	y	2015-10-20	2017-02-02	resistant	resistant	sensitive	resistant			sensitive	resistant	sensitive		830086272	830086272			group_16	group_20	1	1	202-NAM17_lib18461_multi2_2018-10-18_151bp	M_ tuberculosis	4.3	LAM	good	4.3.4.1	LAM	good	4.3.4.1	LAM
203-NAM17	8	86	710582374	710582374	203-NAM17_lib18462	1997-07-17	Female	OKONGO	OHANGWENA	ONHELEIWA OKONGO	Namibian	2016-11-11	2016-12-29	pulmonary	new		2016-12-15	negative	n		2017-03-03	resistant	resistant	resistant	resistant							710582374	710582374			ungrouped	group_17	0	1	203-NAM17_lib18462_multi2_2018-10-19_151bp	M_ tuberculosis	-	Clade1	good	4.1.1.3	X-type	good	4.1.1.3	X-type
204-NAM17	1	87	840681662	840681662	204-NAM17_lib18463	2005-07-20	Female	RUNDU	KAVANGO	KEHEMU	Namibian	2016-12-22	2016-12-22	pulmonary	new	42726	2016-12-22	negative	n		2017-02-28	resistant	resistant	sensitive	sensitive			sensitive	sensitive	sensitive		840681662	840681662			ungrouped	group_19	0	1	204-NAM17_lib18463_multi2_2018-10-20_151bp	M_ tuberculosis	-	Clade1	good	4.1.1.1	X-type	good	4.1.1.1	X-type
205-NAM17	43	88	200188287	200188287	205-NAM17_lib18464	1988-07-08	Male	KEETMANSHOOP	KARAS	KEETMANSHOOP	Namibian	2017-03-08	2017-03-15	pulmonary	retreatment after failure	42808	2016-12-20	positive	y	2014-09-11	2017-02-24	resistant	resistant	sensitive	resistant			sensitive	sensitive	sensitive		200188287	200188287			group_9	group_8	1	1	205-NAM17_lib18464_multi2_2018-10-17_151bp	M_ tuberculosis	4.3	LAM	good	4.3.3	LAM	good	4.3.3	LAM
206-NAM17	41	89	840685221	840685221	206-NAM17_lib18465	1989-07-04	Male	NANKUNDU	KAVANGO	NANKUDU	Angolan	2017-01-05	2017-01-13	pulmonary	new	42747	2017-01-16	negative	n		2017-03-02	resistant	resistant	sensitive	sensitive			sensitive	sensitive	sensitive		840685221	840685221			ungrouped	group_19	0	1	206-NAM17_lib18465_multi2_2018-10-17_151bp	M_ tuberculosis	-	Clade1	good	4.1.1.1	X-type	good	4.1.1.1	X-type
207-NAM17	29	90	12206694	12206694	207-NAM17_lib18466	1991-06-21	Female	WINDHOEK	KHOMAS	WINDHOEK	Namibian	2017-01-23	2017-01-30	pulmonary	new	42762	2017-01-23	negative	n		2017-03-02	resistant	resistant	sensitive	sensitive			sensitive	sensitive	sensitive		12206694	12206694			group_16	group_20	1	1	207-NAM17_lib18466_multi2_2018-10-23_151bp	M_ tuberculosis	4.3	LAM	good	4.3.4.1	LAM	good	4.3.4.1	LAM
209-NAM17	19	92	50165195	50165195	209-NAM17_lib17494	1993-09-03	Female	REHOBOTH	HARDAP	REHOBOTH	Namibian	2017-04-07	2017-04-09	pulmonary	retreatment after failure	42832	2017-01-30	negative	n		2017-03-03	resistant	resistant	sensitive	resistant				resistant	resistant		50165195	50165195			ungrouped	group_22	0	1	209-NAM17_lib17494_nextseq_nx0004_151bp	M_ tuberculosis	4.3	LAM	good	4.3.2	LAM	good	4.3.2	LAM
21-NAM17	113	175	12056591	12056591	21-NAM17_lib12541	1972-03-08	Female	WINDHOEK	KHOMAS	WINDHOEK	Namibian			pulmonary			2016-06-07															12056591	12056591			ungrouped	group_20	0	1	21-NAM17_lib12541_nextseq_n0160_151bp	M_ tuberculosis	4.3	LAM	good	4.3.4.1	LAM	good	4.3.4.1	LAM
210-NAM17	135	93	710587548	710587548	210-NAM17_lib17495	1934-12-07	Male	EENHANA	OHANGWENA	OMUPINDI-OSHAANGO	Namibian	2016-12-08	2016-12-29	pulmonary	new	42709	2017-01-22	negative	n		2017-03-03	resistant	resistant	sensitive	resistant			sensitive	resistant	sensitive		710587548	710587548			group_17	group_21	1	1	210-NAM17_lib17495_nextseq_nx0004_151bp	M_ tuberculosis	4.3	LAM	good	4.3.4.1	LAM	good	4.3.4.1	LAM
211-NAM17	104	94	710615360	710615360	211-NAM17_lib18468	1974-07-15	Male	ENGELA	OHANGWENA	OKADIVA	Namibian	2017-06-01	2017-06-09	pulmonary	new	42887	2017-06-28	positive	y	2017-06-06	2017-09-04	resistant	resistant	resistant	resistant	sensitive				sensitive	sensitive	710615360	710615360			ungrouped	group_15	0	1	211-NAM17_lib18468_multi2_2018-10-23_151bp	M_ tuberculosis	4.3	LAM	good	4.3.2.1	LAM	good	4.3.2.1	LAM
213-NAM17	63	96	710619015	710619015	213-NAM17_lib17497	1985-01-01	Male	ENGELA	OHANGWENA	ENGELA	Angolan	2017-08-04	2017-08-08	pulmonary	retreatment after failure	42940	2017-08-08	positive	y	2016-02-22	2017-09-26	resistant	resistant	resistant	resistant	sensitive	sensitive			sensitive	sensitive	710619015	710619015			group_21	group_24	1	1	213-NAM17_lib17497_nextseq_nx0004_151bp	M_ tuberculosis	-	Clade1	good	4.8	mainly T	good	4.8	mainly T
214-NAM17	127	97	800089635	800089635	214-NAM17_lib18469	1963-03-15	Male	ANDARA	KAVANGO	OMEGA	Namibian	2017-07-25	2017-08-07	pulmonary	new	42954	2017-07-31	positive	y	2016-08-28	2017-08-30	resistant	resistant	resistant	resistant							800089635	800089635			group_16	group_20	1	1	214-NAM17_lib18469_multi2_2018-10-20_151bp	M_ tuberculosis	4.3	LAM	good	4.3.4.1	LAM	good	4.3.4.1	LAM
215-NAM17	130	98	50180331	50180331	215-NAM17_lib17498	1959-05-28	Female	REHOBOTH	HARDAP	REHOBOTH	Namibian	2017-08-28	2017-08-28	pulmonary	retreatment after reoccurrance	42948	2017-08-18	negative	n		2017-09-07	resistant	resistant	resistant	resistant							50180331	50180331			ungrouped	ungrouped	0	0	215-NAM17_lib17498_nextseq_nx0004_151bp	M_ tuberculosis	4.3	LAM	good	4.3.4.1	LAM	good	4.3.4.1	LAM
216-NAM17	34	99	850028032	850028032	216-NAM17_lib17499	1990-10-18	Male	RUNDU	KAVANGO	RUNDU	Angolan	2017-09-01	2017-09-06	pulmonary	retreatment after reoccurrance	42982	2017-09-06	negative	n		2017-10-09	resistant	resistant	resistant	sensitive							850028032	850028032			group_9	group_8	1	1	216-NAM17_lib17499_nextseq_nx0004_151bp	M_ tuberculosis	4.3	LAM	good	4.3.3	LAM	good	4.3.3	LAM
217-NAM17	91	100	510940251	510940251	217-NAM17_lib17500	1980-01-01	Male	ONANDJOKWE	OSHIKOTO	OSHIGAMBO	Namibian	2017-07-20	2017-07-11	pulmonary	new	42940	2017-07-14	positive	y	2017-07-11	2017-08-30	resistant	resistant	resistant	resistant	sensitive	sensitive	sensitive	sensitive	sensitive	sensitive	510940251	510940251			ungrouped	group_22	0	1	217-NAM17_lib17500_nextseq_nx0004_151bp	M_ tuberculosis	4.3	LAM	good	4.3.2	LAM	good	4.3.2	LAM
218-NAM17	26	101	661421216	661421216	218-NAM17_lib17501	1991-11-15	Male	OSHAKATI	OSHANA	OSHAKATI	Namibian	2017-01-18	2017-01-24	pulmonary	new		2017-08-22	negative	n		2017-10-02	resistant	resistant	resistant	resistant	sensitive	sensitive			resistant	resistant	661421216	661421216			ungrouped	ungrouped	0	0	218-NAM17_lib17501_nextseq_nx0004_151bp	M_ tuberculosis	-	Clade1	good	4.1.1.3	X-type	good	4.1.1.3	X-type
221-NAM17	51	104	840720330	840720330	221-NAM17_lib17503	1987-03-13	Male	RUNDU	KAVANGO	SAUYEMWA	Namibian	2017-04-26	2017-06-05	pulmonary	retreatment after failure	42888	2017-06-19	negative	n		2017-07-17	resistant	resistant	resistant	resistant	sensitive	sensitive			sensitive	sensitive	840720330	840720330			ungrouped	group_20	0	1	221-NAM17_lib17503_nextseq_nx0004_151bp	M_ tuberculosis	4.3	LAM	good	4.3.4.1	LAM	good	4.3.4.1	LAM
228-NAM17	80	157	020497912 (LPM17062)	20497912	228-NAM17_lib18473	1982-06-04	Male		OHANGWENA		Namibian	2017-10-23	2017-10-30	pulmonary	new	OUT PATIENT	2017-10-30	negative	n		2018-01-10	sensitive	resistant	resistant	resistant	sensitive	sensitive			sensitive	sensitive	020497912 (LPM17062)	20497912	LPM17062	20497912	group_18	group_22	1	1	228-NAM17_lib18473_multi2_2018-10-18_151bp	M_ tuberculosis	4.3	LAM	good	4.3.2	LAM	good	4.3.2	LAM
230-NAM17	58	159	020489491 (LPM17058)	20489491	230-NAM17_lib18474	1985-07-18	Female	OSHAKATI	OSHANA	OSHAKATI	Namibian	2017-09-27	2017-09-27	pulmonary	new	OUT PATIENT	2017-10-03	positIve	y	2017-01-25	2017-10-25	sensitive	resistant	sensitive	resistant	sensitive	sensitive			sensitive	sensitive	020489491 (LPM17058)	20489491	LPM17058	20489491	group_18	group_22	1	1	230-NAM17_lib18474_multi2_2018-10-22_151bp	M_ tuberculosis	4.3	LAM	good	4.3.2	LAM	good	4.3.2	LAM
232-NAM17	12	161	710594030	710594030	232-NAM17_lib18476	1996-03-19	Female	ENGELA	OHANGWENA	ENGELA	Namibian	2016-09-30	2017-03-09	pulmonary	new		2017-02-27	positIve	y	2016-10-31	2017-05-30	resistant	resistant	resistant	resistant			resistant	resistant	sensitive		710594030	710594030			group_19	group_23	1	1	232-NAM17_lib18476_multi2_2018-10-21_151bp	M_ tuberculosis	-	Clade1	good	4.1.1.1	X-type	good	4.1.1.1	X-type
234-NAM17	44	163	020488201 (LPM17055)	20488201	234-NAM17_lib18477	1988-02-18	Male	WINDHOEK	KHOMAS	WINDHOEK	Namibian	2017-09-23	2017-11-21	pulmonary	retreatment after reoccurrance	42788	2017-09-28	negative	n		2017-10-17	sensitive	resistant	sensitive	sensitive	sensitive	sensitive			sensitive	sensitive	020488201 (LPM17055)	20488201	LPM17055	20488201	ungrouped	group_3	0	1	234-NAM17_lib18477_multi2_2018-10-23_151bp	M_ tuberculosis	4.3	LAM	good	4.3.4.1	LAM	good	4.3.4.1	LAM
236-NAM17	93	231	LPM18011 (020517053)	20517053	236-NAM17_lib19954	1979-12-01	Female	WINDHOEK	KHOMAS	WINDHOEK	Namibian	2018-02-09	2018-02-14	pulmonary	retreatment after reoccurrance	43145	2018-02-15	positive	y	2016-06-28	2018-03-02	sensitive	resistant	sensitive	resistant	sensitive	sensitive			sensitive	sensitive	LPM18011 (020517053)	20517053			group_18	group_22	1	1	236-NAM17_lib19954_nextseq_nx0019_151bp	M_ tuberculosis	4.3	LAM	good	4.3.2	LAM	good	4.3.2	LAM
237-NAM17	89	232	LPM18002 (020510770)	20510770	237-NAM17_lib19932	1980-01-25	Male	WINDHOEK	KHOMAS	WINDHOEK	Namibian	2017-12-26	2018-01-10	pulmonary	new	43110	2018-02-16	negative	n		2018-02-22	resistant	resistant	resistant	resistant	sensitive	sensitive			sensitive	sensitive	LPM18002 (020510770)	20510770			ungrouped	group_13	0	1	237-NAM17_lib19932_nextseq_nx0020_151bp	M_ tuberculosis	4.3	LAM	good	4.3.4.1	LAM	good	4.3.4.1	LAM
238-NAM17	33	233	LPM18014 (020520269)	20520269	238-NAM17_lib19933	1990-11-01	Male				Angolan			pulmonary	retreatment after reoccurrance		2018-03-01	negative	n		2018-04-23											LPM18014 (020520269)	20520269			group_7	group_6	1	1	238-NAM17_lib19933_nextseq_nx0020_151bp	M_ tuberculosis	-	Clade1	good	4.8	mainly T	good	4.8	mainly T
239-NAM17	21	234	LPM18016 (020526885)	20526885	239-NAM17_lib19934	1993-01-01	Female	GROOTFONTEIN	OTJOZONDJUPA	TSUMKWE	Namibian	2018-01-18	2018-04-02	pulmonary	retreatment after default	43192	2018-04-04	negative	n		1949-04-23	resistant	resistant	sensitive	resistant	sensitive	resistant			resistant	resistant	LPM18016 (020526885)	20526885			group_14	group_13	1	1	239-NAM17_lib19934_nextseq_nx0020_151bp	M_ tuberculosis	4.3	LAM	good	4.3.4.1	LAM	good	4.3.4.1	LAM
240-NAM17	3	235	LMP18004 (020511304)	20511304	240-NAM17_lib19935	2001-09-15	Male	WINDHOEK	KHOMAS	WINDHOEK	Namibian	2018-01-04	2018-01-11	pulmonary	retreatment after reoccurrance		2018-01-18	negative	n		2018-04-04	resistant	resistant	sensitive	resistant	sensitive	sensitive			sensitive	sensitive	LMP18004 (020511304)	20511304			ungrouped	group_16	0	1	240-NAM17_lib19935_nextseq_nx0020_151bp	M_ tuberculosis	2	Beijing	good	2.2.1	Beijing	good	2.2.1	Beijing
241-NAM17	85	236	LPM18018 (020529136)	20529136	241-NAM17_lib19936	1981-10-31	Female	WINDHOEK	KHOMAS	WINDHOEK	Namibian	2018-04-10	2018-04-12	pulmonary	new	43201	2018-04-13	negative	n		2018-06-04					sensitive	sensitive			sensitive	sensitive	LPM18018 (020529136)	20529136			group_20	group_22	1	1	241-NAM17_lib19936_nextseq_nx0020_151bp	M_ tuberculosis	4.3	LAM	good	4.3.2	LAM	good	4.3.2	LAM
242-NAM17	14	237	LPM18015 (020521777)	20521777	242-NAM17_lib19955	1995-11-30	Female	ENGELA	OHANGWENA	ONGUDI	Namibian	2018-03-05	2018-03-06	pulmonary	new	43165	2018-03-08	negative	n		2018-04-10	sensitive	resistant	sensitive	sensitive	sensitive	sensitive			sensitive	sensitive	LPM18015 (020521777)	20521777			group_6	group_5	1	1	242-NAM17_lib19955_nextseq_nx0019_151bp	M_ tuberculosis	4.3	LAM	good	4.3.4.1	LAM	good	4.3.4.1	LAM
243-NAM17	37	238	LPM18013 (020517926)	20517926	243-NAM17_lib19744	1990-01-23	Male				Angolan	2018-02-20	2018-02-19	pulmonary	retreatment after failure	43150	2018-02-20	negative	n		2018-04-04	resistant	resistant	resistant	resistant	sensitive	sensitive			sensitive	sensitive	LPM18013 (020517926)	20517926			ungrouped	ungrouped	0	0	243-NAM17_lib19744_nextseq_n0218_151bp	M_ tuberculosis	4.3	LAM	good	4.3.4	LAM	good	4.3.4	LAM
246-NAM17	67	241	LPM18006 (020516458)	20516458	246-NAM17_lib19747	1984-05-16	Male	OSHAKATI	OSHANA	OSHAKATI	Namibian	2017-12-19	2018-01-15	pulmonary	new	43133	2018-02-13	negative	n		2018-04-04	resistant	resistant	sensitive	resistant	sensitive	sensitive			sensitive	sensitive	LPM18006 (020516458)	20516458			group_15	group_18	1	1	246-NAM17_lib19747_nextseq_n0218_151bp	M_ tuberculosis	4.3	LAM	good	4.3.2	LAM	good	4.3.2	LAM
25-NAM17	10	177	12033307	12033307	25-NAM17_lib12866	1996-11-21	Male	WINDHOEK	KHOMAS	WINDHOEK	Namibian	2016-04-25	2016-04-29	pulmonary	retreatment after reoccurrance		2016-04-25	negative	n													12033307	12033307			group_8	group_7	1	1	25-NAM17_lib12866_nextseq_n0162_151bp	M_ tuberculosis	4.3	LAM	good	4.3.4.1	LAM	good	4.3.4.1	LAM
27-NAM17	106	178	610364332	610364332	27-NAM17_lib12542	1973-01-01	Female	OSHIKUKU	OMUSATI	NANDJABA	Namibian	2016-06-29	2016-07-02	pulmonary	retreatment after reoccurrance		2016-06-22	positive	y	2010-09-06	2016-12-19	sensitive	resistant	resistant	resistant							610364332	610364332			group_18	group_22	1	1	27-NAM17_lib12542_nextseq_n0160_151bp	M_ tuberculosis	4.3	LAM	good	4.3.2	LAM	good	4.3.2	LAM
29-NAM17	2	180	12133983	12133983	29-NAM17_lib12867	2003-01-01	Female	WINDHOEK	KHOMAS	WINDHOEK	Namibian	2016-09-22	2016-09-29	pulmonary	new		2016-09-22	negative	n													12133983	12133983			group_3	group_2	1	1	29-NAM17_lib12867_nextseq_n0162_151bp	M_ tuberculosis	4.3	LAM	good	4.3.4.1	LAM	good	4.3.4.1	LAM
3-NAM17	124	165	60159247	60159247	3-NAM17_lib12859	1966-02-22	Male	MARIENTAL	HARDAP	KALKRAND	Namibian	2016-11-24	2016-12-02	pulmonary	new		2016-11-24	positive	y	2016-11-17												60159247	60159247			ungrouped	ungrouped	0	0	3-NAM17_lib12859_nextseq_n0162_151bp	M_ tuberculosis	-	Clade1	good	4.8	mainly T	good	4.8	mainly T
31-NAM17	129	181	500151452	500151452	31-NAM17_lib12868	1961-04-10	Male	TSUMEB	OSHIKOTO	TSINTSABIS	Namibian	2016-08-03	2016-08-03	pulmonary	retreatment after reoccurrance	42583	2016-07-28	negative	n													500151452	500151452			group_10	group_9	1	1	31-NAM17_lib12868_nextseq_n0162_151bp	M_ tuberculosis	4.3	LAM	good	4.3.4.1	LAM	good	4.3.4.1	LAM
32-NAM17	47	182	661189991	661189991	32-NAM17_lib12869	1987-09-01	Male	OSHAKATI	OSHANA	OSHAMALE	Namibian	2016-10-26	2016-11-01	pulmonary	new	42663	2016-10-26	positive	y	2016-11-01												661189991	661189991			group_20	group_22	1	1	32-NAM17_lib12869_nextseq_n0163_151bp	M_ tuberculosis	4.3	LAM	good	4.3.2	LAM	good	4.3.2	LAM
34-NAM17	18	184	661232324	661232324	34-NAM17_lib12871	1995-02-16	Female	OSHAKATI	OSHANA	OMAKULUKUMA	Namibian	2016-09-05	2016-09-19	pulmonary	new		2016-09-24	negative	n													661232324	661232324			ungrouped	ungrouped	0	0	34-NAM17_lib12871_nextseq_n0162_151bp	M_ tuberculosis	4.3	LAM	good	4.3.4.1	LAM	good	4.3.4.1	LAM
35-NAM17	59	185	12135613	12135613	35-NAM17_lib12872	1985-06-21	Male	WINDHOEK	KHOMAS	WINDHOEK	Namibian	2016-09-30	2016-10-14	other	new		2016-09-30	negative	n													12135613	12135613			group_18	group_22	1	1	35-NAM17_lib12872_nextseq_n0162_151bp	M_ tuberculosis	4.3	LAM	good	4.3.2	LAM	good	4.3.2	LAM
38-NAM17	75	201	12223584	12223584	38-NAM17_lib14643	1982-11-16	Male	WINDHOEK	KHOMAS	WINDHOEK	Namibian	2017-02-20	2017-02-24	pulmonary	new		2017-02-28	negative	n		2017-04-07	resistant	resistant	sensitive	sensitive			sensitive	sensitive	sensitive		12223584	12223584			ungrouped	ungrouped	0	0	38-NAM17_lib14643_nextseq_n0182_151bp	M_ tuberculosis	2	Beijing	good	2.2.1	Beijing	good	2.2.1	Beijing
40-NAM17	105	203	600381935	600381935	40-NAM17_lib14645	1973-09-29	Female	OUTAPI	OMUSATI	OUTAPI	Namibian	2017-02-10	2017-02-17	pulmonary	retreatment after reoccurrance	42782	2017-02-17	positive	n		2017-03-27	resistant	resistant	sensitive	sensitive			sensitive	sensitive	sensitive		600381935	600381935			ungrouped	group_15	0	1	40-NAM17_lib14645_nextseq_n0182_151bp	M_ tuberculosis	4.3	LAM	good	4.3.2.1	LAM	good	4.3.2.1	LAM
43-NAM17	114	206	12191240	12191240	43-NAM17_lib14416	1971-12-10	Male	WINDHOEK	KHOMAS	WINDHOEK	Namibian	2016-12-16		pulmonary	new		2016-12-14				2017-04-11	resistant	resistant	sensitive	sensitive			sensitive	resistant	sensitive		12191240	12191240			ungrouped	ungrouped	0	0	43-NAM17_lib14416_nextseq_n0178_151bp	M_ tuberculosis	-	Clade1	good	4.8	mainly T	good	4.8	mainly T
45-NAM17	103	208	12214241	12214241	45-NAM17_lib14649	1974-08-08	Female	KATIMA MULILO	ZAMBEZI	MUDANIKO	Namibian	2017-02-09	2017-02-22	Spine	retreatment after reoccurrance		2017-02-02	positive	y	2010-07-22	2017-04-11	resistant	resistant	resistant	resistant			sensitive	sensitive	sensitive		12214241	12214241			group_12	group_11	1	1	45-NAM17_lib14649_nextseq_n0182_151bp	M_ tuberculosis	4.4.1.1	S-type	good	4.4.1.1	S-type	good	4.4.1.1	S-type
46-NAM17	128	209	12173034	12173034	46-NAM17_lib14417	1962-10-20	Male	WINDHOEK	KHOMAS	GROOTAUB	Namibian	2016-11-25	2016-11-28	pulmonary	retreatment after reoccurrance	42700	2016-11-23	positive			2017-04-07	resistant	sensitive	sensitive	sensitive							12173034	12173034			ungrouped	group_16	0	1	46-NAM17_lib14417_nextseq_n0178_151bp	M_ tuberculosis	2	Beijing	good	2.2.1	Beijing	good	2.2.1	Beijing
48-NAM17	92	211	12221221	12221221	48-NAM17_lib14419	1979-12-08	Male	WINDHOEK	KHOMAS	WINDHOEK	Namibian	2017-02-16	2017-03-20	pulmonary	new		2017-02-16	positive	y	2016-10-07	2017-03-23	resistant	resistant	resistant	resistant			resistant	resistant	sensitive		12221221	12221221			group_19	group_23	1	1	48-NAM17_lib14419_nextseq_n0178_151bp	M_ tuberculosis	-	Clade1	good	4.1.1.1	X-type	good	4.1.1.1	X-type
5-NAM17	115	167	661200919	661200919	5-NAM17_lib12861	1971-07-16	Male	OSHAKATI	OSHANA	OSHAKATI	Namibian	2016-06-17	2016-06-22	pulmonary	retreatment after reoccurrance		2016-06-20	positive	y	2004-07-07												661200919	661200919			group_13	group_12	1	1	5-NAM17_lib12861_nextseq_n0162_151bp	M_ tuberculosis	4.3	LAM	good	4.3.4.1	LAM	good	4.3.4.1	LAM
50-NAM17	137	213	840690829	840690829	50-NAM17_lib14651		Female	RUNDU	KAVANGO	RUNDU	Angolan	2017-02-13	2017-02-13	pulmonary	new	42779	2017-02-14	positive	y	2017-04-06	2017-03-24	sensitive	sensitive	sensitive	sensitive							840690829	840690829			ungrouped	ungrouped	0	0	50-NAM17_lib14651_multi3_2017-12-20_151bp	M_ tuberculosis	4.3	LAM	good	4.3.4.2.1	LAM	good	4.3.4.2.1	LAM
52-NAM17	31	215	12192118	12192118	52-NAM17_lib14652	1991-04-05	Male	WINDHOEK	KHOMAS	WINDHOEK	Namibian			pulmonary			2016-12-18				2017-04-10	sensitive	sensitive	sensitive	sensitive							12192118	12192118			group_4	group_3	1	1	52-NAM17_lib14652_nextseq_n0182_151bp	M_ tuberculosis	4.3	LAM	good	4.3.4.1	LAM	good	4.3.4.1	LAM
53-NAM17	17	216	12217889	12217889	53-NAM17_lib14653	1995-06-14	Female	OSHAKATI	OSHANA	OSHAKATI	Namibian	2017-02-03	2017-02-27	pulmonary	new	42793	2017-02-16	negative	n		2017-04-11	sensitive	resistant	sensitive	resistant							12217889	12217889			group_20	group_22	1	1	53-NAM17_lib14653_nextseq_n0182_151bp	M_ tuberculosis	4.3	LAM	good	4.3.2	LAM	good	4.3.2	LAM
54-NAM17	60	217	661273488	661273488	54-NAM17_lib14654	1985-02-17	Male	ENGELA	OHANGWENA	ENGELA	Angolan		2017-08-08	pulmonary	retreatment after failure		2016-12-16				2017-04-18	resistant	resistant	resistant	sensitive			sensitive	sensitive	sensitive		661273488	661273488			group_21	group_24	1	1	54-NAM17_lib14654_nextseq_n0182_151bp	M_ tuberculosis	-	Clade1	good	4.8	mainly T	good	4.8	mainly T
59-NAM17	46	222	12220746	12220746	59-NAM17_lib14425	1987-09-04	Female	WINDHOEK	KHOMAS	WINDHOEK	Namibian	2017-02-16	2017-02-23	pulmonary	new	42780	2017-02-15	negative	n		2017-03-24	sensitive	resistant	sensitive	resistant							12220746	12220746			ungrouped	group_22	0	1	59-NAM17_lib14425_nextseq_n0178_151bp	M_ tuberculosis	4.3	LAM	good	4.3.2	LAM	good	4.3.2	LAM
61-NAM17	76	224	661293357	661293357	61-NAM17_lib14427	1982-08-14	Female	OSHAKATI	OSHANA	OSHAKATI	Namibian	2017-02-03		pulmonary			2017-02-02				2017-04-18	sensitive	resistant	resistant	resistant							661293357	661293357			group_2	group_22	1	1	61-NAM17_lib14427_nextseq_n0178_151bp	M_ tuberculosis	4.3	LAM	good	4.3.2	LAM	good	4.3.2	LAM
62-NAM17	32	225	12206582	12206582	62-NAM17_lib14428	1991-02-18	Female	WINDHOEK	KHOMAS	WINDHOEK	Namibian	2016-10-14	2016-10-22	pulmonary	retreatment after default	42662	2017-01-23	positive			2017-04-18	sensitive	resistant	sensitive	resistant							12206582	12206582			group_18	group_22	1	1	62-NAM17_lib14428_nextseq_n0178_151bp	M_ tuberculosis	4.3	LAM	good	4.3.2	LAM	good	4.3.2	LAM
64-NAM17	70	227	661286019	661286019	64-NAM17_lib14655	1983-08-14	Female	OSHAKATI	OSHANA	ONGWEDIVA	Namibian	2017-01-23	2017-02-07	pulmonary	new		2017-02-03	negative	n		2017-03-31	sensitive	resistant	sensitive	resistant							661286019	661286019			group_2	group_22	1	1	64-NAM17_lib14655_nextseq_n0182_151bp	M_ tuberculosis	4.3	LAM	good	4.3.2	LAM	good	4.3.2	LAM
65-NAM17	25	228	661294502	661294502	65-NAM17_lib14430	1991-12-11	Female	OSHAKATI	OSHANA	IIWIYONGO	Namibian	2017-02-04	2017-02-07	pulmonary	new	42769	2017-02-04	positive	y	2016-07-01	2017-04-04	sensitive	sensitive	sensitive	sensitive							661294502	661294502			ungrouped	ungrouped	0	0	65-NAM17_lib14430_nextseq_n0178_151bp	M_ tuberculosis	4.3	LAM	good	4.3.2.1	LAM	good	4.3.2.1	LAM
66-NAM17	100	229	12216372	12216372	66-NAM17_lib14431	1976-04-05	Male	WALVIS BAY	ERONGO	WALVIS BAY	Namibian	2017-03-06	2017-03-15	pulmonary	retreatment after reoccurrance		2017-02-07	positive	y	2016-12-28	2017-03-23	resistant	resistant	resistant	resistant			sensitive	resistant	sensitive		12216372	12216372			ungrouped	group_22	0	1	66-NAM17_lib14431_nextseq_n0178_151bp	M_ tuberculosis	4.3	LAM	good	4.3.2	LAM	good	4.3.2	LAM
68-NAM17	9	6	LPM17029 (012264298)	12264298	68-NAM17_lib14433	1997-01-01	Male	GROOTFONTEIN	OTJOZONDJUPA	TSUMKWE	Namibian	2017-03-24	2017-04-12	pulmonary	retreatment after default	42831	2017-04-11	negative	n		2017-04-27	sensitive	resistant	resistant	resistant							LPM17029 (012264298)	12264298	LPM17029	12264298	group_10	group_9	1	1	68-NAM17_lib14433_nextseq_n0178_151bp	M_ tuberculosis	4.3	LAM	good	4.3.4.1	LAM	good	4.3.4.1	LAM
69-NAM17	109	7	LPM17035 (012274361)	12274361	69-NAM17_lib14434	1972-09-25	Male	ENGELA	OHANGWENA	ENGELA	Namibian	2017-04-20	2017-04-26	pulmonary	new	42844	2017-04-27	positive	y	2005-01-17	2017-05-19	sensitive	resistant	sensitive	resistant							LPM17035 (012274361)	12274361	LPM17035	12274361	ungrouped	group_22	0	1	69-NAM17_lib14434_nextseq_n0178_151bp	M_ tuberculosis	4.3	LAM	good	4.3.2	LAM	good	4.3.2	LAM
73-NAM17	64	11	LPM17028 (012264297)	12264297	73-NAM17_lib14657	1984-12-04	Male	WINDHOEK	KHOMAS	WINDHOEK	Namibian	2017-03-28	2017-03-31	pulmonary	new	42823	2017-03-09	negative	n		2017-05-09	resistant	sensitive	sensitive	sensitive							LPM17028 (012264297)	12264297	LPM17028	12264297	group_3	group_2	1	1	73-NAM17_lib14657_multi3_2017-12-20_151bp	M_ tuberculosis	4.3	LAM	good	4.3.4.1	LAM	good	4.3.4.1	LAM
74-NAM17	49	12	LPM17018 (012244865)	12244865	74-NAM17_lib14437	1987-07-07	Male			ONENGALI	Namibian	2017-02-27	2017-03-14	pulmonary	retreatment after default	42797	2017-03-14	negative	n		2017-04-20	sensitive	resistant	resistant	resistant							LPM17018 (012244865)	12244865	LPM17018	12244865	group_20	group_22	1	1	74-NAM17_lib14437_nextseq_n0178_151bp	M_ tuberculosis	4.3	LAM	good	4.3.2	LAM	good	4.3.2	LAM
75-NAM17	65	13	LPL17037 (012256673)	12256673	75-NAM17_lib14658	1984-12-04	Male	WINDHOEK	KHOMAS	WINDHOEK	Namibian	2017-02-27	2017-03-14	pulmonary	new	42823	2017-03-03	negative	n		2017-04-20	sensitive	sensitive	sensitive	sensitive							LPL17037 (012256673)	12256673	LPL17037	12256673	group_3	group_2	1	1	75-NAM17_lib14658_nextseq_n0182_151bp	M_ tuberculosis	4.3	LAM	good	4.3.4.1	LAM	good	4.3.4.1	LAM
76-NAM17	69	14	LPM17030 (012264299)	12264299	76-NAM17_lib14438	1983-10-04	Female	GROOTFONTEIN	OTJOZONDJUPA	TSUMKWE	Namibian	2017-02-22	2017-04-12	pulmonary	retreatment after reoccurrance	42835	2017-04-11	negative	n		2017-05-19	resistant	resistant	resistant	resistant							LPM17030 (012264299)	12264299	LPM17030	12264299	group_8	group_7	1	1	76-NAM17_lib14438_nextseq_n0178_151bp	M_ tuberculosis	4.3	LAM	good	4.3.4.1	LAM	good	4.3.4.1	LAM
77-NAM17	87	15	LPM17026 (012256679)	12256679	77-NAM17_lib14439	1980-05-11	Male	GROOTFONTEIN	OTJOZONDJUPA	TSUMKWE	Namibian	2017-02-28	2017-04-12	pulmonary	new	42822	2017-03-30	negative	n		2017-04-20	resistant	resistant	resistant	resistant			resistant	resistant	resistant		LPM17026 (012256679)	12256679	LPM17026	12256679	group_8	group_7	1	1	77-NAM17_lib14439_nextseq_n0178_151bp	M_ tuberculosis	4.3	LAM	good	4.3.4.1	LAM	good	4.3.4.1	LAM
8-NAM17	56	168	661200644	661200644	8-NAM17_lib12862	1985-11-08	Male	OSHAKATI	OSHANA	OSHAKATI	Angolan	2016-05-23	2016-05-30	pulmonary	retreatment after reoccurrance	42513	2016-05-23	negative	n													661200644	661200644			ungrouped	ungrouped	0	0	8-NAM17_lib12862_nextseq_n0162_151bp	M_ tuberculosis	4.3	LAM	good	4.3.4.1	LAM	good	4.3.4.1	LAM
82-NAM17	27	5	LPM17010 (012221203)	12221203	82-NAM17_lib14661	1991-11-08	Male	WINDHOEK	KHOMAS	WINDHOEK	Namibian	2017-02-10	2017-02-17	pulmonary	retreatment after default	42780	2017-02-16	positive	n		2017-03-22	sensitive	sensitive	sensitive	resistant			sensitive	resistant	sensitive		LPM17010 (012221203)	12221203	LPM17010	12221203	group_4	group_3	1	1	82-NAM17_lib14661_nextseq_n0182_151bp	M_ tuberculosis	4.3	LAM	good	4.3.4.1	LAM	good	4.3.4.1	LAM
89-NAM17	131	107	12187480	12187480	89-NAM17_lib15409	1958-10-01	Male		KHOMAS	WINDHOEK	Namibian	2016-12-08	2017-03-28	pulmonary	new		2016-12-08	negative	n		2017-03-06	resistant	resistant	resistant	resistant							12187480	12187480			group_16	group_20	1	1	89-NAM17_lib15409_nextseq_n0191_151bp	M_ tuberculosis	4.3	LAM	good	4.3.4.1	LAM	good	4.3.4.1	LAM
92-NAM17	36	110	12258671	12258671	92-NAM17_lib15412	1990-02-14	Male				Angolan	2017-03-24	2017-04-07	pulmonary	retreatment after reoccurrance	42824	2017-04-13	negative	n		2017-05-19	resistant	resistant	resistant	resistant			sensitive	resistant	sensitive		12258671	12258671			ungrouped	group_14	0	1	92-NAM17_lib15412_nextseq_n0191_151bp	M_ tuberculosis	4.3	LAM	good	4.3.4.1	LAM	good	4.3.4.1	LAM
94-NAM17	28	112	12239360	12239360	94-NAM17_lib15504	1991-08-08	Male	WINDHOEK	KHOMAS	DORDABIS	Namibian	2016-08-09	2016-08-12	pulmonary	retreatment after reoccurrance	42591	2017-03-06	positive	y	2016-07-04	2017-04-11	resistant	resistant	resistant	sensitive			sensitive	resistant	sensitive		12239360	12239360			group_4	group_3	1	1	94-NAM17_lib15504_nextseq_n0191_151bp	M_ tuberculosis	4.3	LAM	good	4.3.4.1	LAM	good	4.3.4.1	LAM
95-NAM17	118	113	840707012	840707012	95-NAM17_lib15505	1970-01-12	Female	RUNDU	KAVANGO	NDAMA	Namibian	2017-04-05	2017-04-18	pulmonary	new	42836	2017-04-12	positive	y	2006-06-15	2017-05-19	resistant	resistant	resistant	resistant			sensitive	resistant	sensitive		840707012	840707012			group_16	group_20	1	1	95-NAM17_lib15505_nextseq_n0191_151bp	M_ tuberculosis	4.3	LAM	good	4.3.4.1	LAM	good	4.3.4.1	LAM
96-NAM17	24	114	840683271	840683271	96-NAM17_lib15416	1992-04-10	Female	RUNDU	KAVANGO	TUHINGRENI	Namibian	2016-12-23	2017-01-03	pulmonary	new	43098	2017-01-04	negative	n		2017-03-07	resistant	resistant	resistant	resistant				sensitive	sensitive		840683271	840683271			group_12	group_11	1	1	96-NAM17_lib15416_nextseq_n0191_151bp	M_ tuberculosis	4.4.1.1	S-type	good	4.4.1.1	S-type	good	4.4.1.1	S-type
97-NAM17	94	115	710595734	710595734	97-NAM17_lib15506	1979-05-01	Female	ENGELA	OHANGWENA	EDUNDJA	Namibian	2017-02-28	2017-03-16	pulmonary	new		2017-02-27	positive	y	2014-03-04	2017-05-19	resistant	resistant	sensitive	sensitive			sensitive	sensitive	sensitive		710595734	710595734			group_5	group_4	1	1	97-NAM17_lib15506_nextseq_n0191_151bp	M_ tuberculosis	4.3	LAM	good	4.3.4.1	LAM	good	4.3.4.1	LAM
98-NAM17	84	116	710596075	710596075	98-NAM17_lib15417	1981-11-01	Female	ENGELA	OHANGWENA	ENGELA	Angolan	2017-03-30	2017-04-19	pulmonary	retreatment after default	42783	2017-03-23	negative	n		2017-05-01	resistant	resistant	sensitive	sensitive			sensitive	sensitive	sensitive		710596075	710596075			ungrouped	ungrouped	0	0	98-NAM17_lib15417_nextseq_n0191_151bp	M_ tuberculosis	-	Clade1	good	4.8	mainly T	good	4.8	mainly T
99-NAM17	99	117	710582406	710582406	99-NAM17_lib15507	1976-10-10	Male	OKONGO	OHANGWENA	OMBOLOKA	Namibian	2016-11-14	2017-03-14	pulmonary	new		2017-01-09	negative	n		2017-03-09	resistant	resistant	resistant	resistant				sensitive	sensitive		710582406	710582406			group_1	group_1	1	1	99-NAM17_lib15507_nextseq_n0191_151bp	M_ tuberculosis	-	Clade1	good	4.1.1.1	X-type	good	4.1.1.1	X-type
[truncated: 95 more columns]

## Sheet: Tabelle1
### Output as lists:
118-NAM17	group_1
120-NAM17	group_1
99-NAM17	group_1
134-NAM17	group_10
174-NAM17	group_10
31-NAM17	group_10
68-NAM17	group_10
122-NAM17	group_11
171-NAM17	group_11
103-NAM17	group_12
106-NAM17	group_12
45-NAM17	group_12
96-NAM17	group_12
175-NAM17	group_13
5-NAM17	group_13
115-NAM17	group_14
239-NAM17	group_14
100-NAM17	group_15
126-NAM17	group_15
187-NAM17	group_15
246-NAM17	group_15
201-NAM17	group_16
202-NAM17	group_16
207-NAM17	group_16
214-NAM17	group_16
89-NAM17	group_16
95-NAM17	group_16
200-NAM17	group_17
210-NAM17	group_17
123-NAM17	group_18
156-NAM17	group_18
176-NAM17	group_18
186-NAM17	group_18
228-NAM17	group_18
230-NAM17	group_18
236-NAM17	group_18
27-NAM17	group_18
35-NAM17	group_18
62-NAM17	group_18
197-NAM17	group_19
232-NAM17	group_19
48-NAM17	group_19
61-NAM17	group_2
64-NAM17	group_2
241-NAM17	group_20
32-NAM17	group_20
53-NAM17	group_20
74-NAM17	group_20
213-NAM17	group_21
54-NAM17	group_21
29-NAM17	group_3
73-NAM17	group_3
75-NAM17	group_3
52-NAM17	group_4
82-NAM17	group_4
94-NAM17	group_4
128-NAM17	group_5
97-NAM17	group_5
11-NAM17	group_6
181-NAM17	group_6
242-NAM17	group_6
121-NAM17	group_7
238-NAM17	group_7
25-NAM17	group_8
76-NAM17	group_8
77-NAM17	group_8
205-NAM17	group_9
216-NAM17	group_9
10-NAM17	ungrouped
101-NAM17	ungrouped
102-NAM17	ungrouped
104-NAM17	ungrouped
107-NAM17	ungrouped
108-NAM17	ungrouped
111-NAM17	ungrouped
113-NAM17	ungrouped
114-NAM17	ungrouped
116-NAM17	ungrouped
124-NAM17	ungrouped
125-NAM17	ungrouped
127-NAM17	ungrouped
136-NAM17	ungrouped
143-NAM17	ungrouped
144-NAM17	ungrouped
145-NAM17	ungrouped
147-NAM17	ungrouped
15-NAM17	ungrouped
150-NAM17	ungrouped
154-NAM17	ungrouped
157-NAM17	ungrouped
168-NAM17	ungrouped
169-NAM17	ungrouped
172-NAM17	ungrouped
173-NAM17	ungrouped
177-NAM17	ungrouped
178-NAM17	ungrouped
179-NAM17	ungrouped
180-NAM17	ungrouped
182-NAM17	ungrouped
183-NAM17	ungrouped
184-NAM17	ungrouped
185-NAM17	ungrouped
188-NAM17	ungrouped
189-NAM17	ungrouped
19-NAM17	ungrouped
198-NAM17	ungrouped
2-NAM17	ungrouped
20-NAM17	ungrouped
203-NAM17	ungrouped
204-NAM17	ungrouped
206-NAM17	ungrouped
209-NAM17	ungrouped
21-NAM17	ungrouped
211-NAM17	ungrouped
215-NAM17	ungrouped
217-NAM17	ungrouped
218-NAM17	ungrouped
221-NAM17	ungrouped
234-NAM17	ungrouped
237-NAM17	ungrouped
240-NAM17	ungrouped
243-NAM17	ungrouped
3-NAM17	ungrouped
34-NAM17	ungrouped
38-NAM17	ungrouped
40-NAM17	ungrouped
43-NAM17	ungrouped
46-NAM17	ungrouped
50-NAM17	ungrouped
59-NAM17	ungrouped
65-NAM17	ungrouped
66-NAM17	ungrouped
69-NAM17	ungrouped
8-NAM17	ungrouped
92-NAM17	ungrouped
98-NAM17	ungrouped

## Sheet: Tabelle2
10-NAM17	123-NAM17	134-NAM17	145-NAM17	147-NAM17	156-NAM17	157-NAM17	174-NAM17	176-NAM17	177-NAM17	182-NAM17	186-NAM17	198-NAM17	20-NAM17	228-NAM17	230-NAM17	236-NAM17	241-NAM17	27-NAM17	29-NAM17	31-NAM17	32-NAM17	35-NAM17	53-NAM17	59-NAM17	61-NAM17	62-NAM17	64-NAM17	65-NAM17	66-NAM17	68-NAM17	69-NAM17	73-NAM17	74-NAM17	75-NAM17
